# Supplementary material for: Pathway Analysis of Skin from Psoriasis Patients after Adalimumab Treatment Reveals New Early Events in the Anti-Inflammatory Mechanism of Anti-TNF-α
Source: PLoS One. 2016 Dec 22;11(12):e0167437. doi: 10.1371/journal.pone.0167437 (PMC5179238; doi:10.1371/journal.pone.0167437)
Supplement: S1 Table — Gene expression analysis on the Human Gene 1.0 ST Array was performed on ten paired punch biopsies from psoriatic patients. Data processing and analysis was done in R version 3.1.2 (2014-10-31). Background correction and normalisation of the RMA were conducted with the Affy package and gene expression analysis was conducted with the Limma package. Probe IDs were converted into gene symbols using the hugene10sttranscriptcluster.db package. All DEGs were corrected for multiple testing by Benjamini-Hochberg adjustment and a selection by a cut-off on +/- 0.58-log fold change (logFC) (+/- 1.5 fold changes) irrespective of p-values was performed. Blue: significantly downregulated in lesional psoriatic skin compared with nonlesional psoriatic skin. Red: significantly upregulated in lesional psoriatic skin compared with nonlesional skin. Black: nonsignificantly +/- 0.58 log FC genes. (XLSX) [file pone.0167437.s001.xlsx]

## Sheet: S1 Table
	ProbeID	GeneSymbol	logFC	AveExpr	t	P.Value	adj.P.Val	B
1	8101002	BTC	-1.52619	6.60354	-12.7913	1.47824e-12	1.13375e-09	18.7715
2	8130211	SYNE1	-1.26666	7.91072	-12.3641	3.11744e-12	1.7268e-09	18.0466
3	8104788	RAI14	-1.24713	8.08179	-12.1593	4.48804e-12	2.11216e-09	17.6918
4	8106393	F2R	-0.87965	8.95277	-11.8599	7.70753e-12	3.202e-09	17.1643
5	8166355	CNKSR2	-1.00734	6.92904	-11.7169	1.00123e-11	3.70746e-09	16.9088
6	8107100	RGMB	-0.762465	8.5159	-11.7365	9.65897e-12	3.70746e-09	16.9439
7	8144281	ARHGEF10	-0.806389	7.71187	-11.679	1.07352e-11	3.75562e-09	16.8406
8	7917875	F3	-1.18687	7.93289	-11.571	1.31066e-11	4.35598e-09	16.6454
9	8171921	DMD	-0.98852	7.28999	-11.3751	1.88875e-11	5.53875e-09	16.2878
10	7985522	ADAMTSL3	-1.23188	6.92637	-11.3275	2.06544e-11	5.80098e-09	16.2002
11	8104394	ADCY2	-1.17424	8.40381	-11.3337	2.04129e-11	5.80098e-09	16.2117
12	8105585	RNF180	-1.04935	8.21248	-11.2208	2.52629e-11	6.62851e-09	16.0028
13	8077993	TMEM43	-0.713713	10.2181	-11.1996	2.62964e-11	6.70452e-09	15.9635
14	8073775	FBLN1	-0.997896	9.38878	-10.9961	3.87726e-11	8.41083e-09	15.5825
15	8118734	ITPR3	-0.678973	9.35304	-10.9982	3.86157e-11	8.41083e-09	15.5865
16	7961798	SOX5	-1.464	7.94935	-11.0244	3.67232e-11	8.41083e-09	15.6358
17	7948995	ATL3	-0.607422	9.62035	-10.9652	4.11439e-11	8.63631e-09	15.5242
18	8144701	LOC100131581	-1.82288	6.26837	-10.9472	4.25925e-11	8.80565e-09	15.4902
19	7951133	MAML2	-1.1576	9.08238	-10.9121	4.55684e-11	9.05705e-09	15.4239
20	7959361	MLXIP	-0.839194	8.34999	-10.8625	5.01525e-11	9.61626e-09	15.3297
21	8089701	ZBTB20	-1.05679	8.83172	-10.8305	5.33634e-11	9.79227e-09	15.2687
22	8092726	CLDN1	-0.968442	11.9427	-10.7928	5.74104e-11	1.00795e-08	15.1969
23	8111490	PRLR	-1.35529	6.71124	-10.7909	5.76229e-11	1.00795e-08	15.1933
24	8014794	CACNB1	-0.711584	7.86286	-10.7753	5.94067e-11	1.03011e-08	15.1633
25	8084742	LPP	-0.653999	10.726	-10.7217	6.59463e-11	1.12396e-08	15.0606
26	8161270	ANKRD18A	-1.27401	6.46112	-10.6679	7.32623e-11	1.20737e-08	14.9572
27	7931062	BTBD16	-0.810256	7.2627	-10.6128	8.16212e-11	1.29175e-08	14.8509
28	8158431	PHYHD1	-0.913833	8.91727	-10.615	8.12632e-11	1.29175e-08	14.8552
29	7899927	GJB4	-1.45148	7.55711	-10.5795	8.71495e-11	1.32593e-08	14.7864
30	7997128	IL34	-1.00647	8.62827	-10.5842	8.63422e-11	1.32593e-08	14.7955
31	7916112	RAB3B	-1.49421	6.5158	-10.5649	8.9684e-11	1.32593e-08	14.7582
32	7930837	SLC18A2	-1.0184	7.59179	-10.57	8.87915e-11	1.32593e-08	14.768
33	8036373	ZNF585A	-0.624597	7.15881	-10.571	8.86084e-11	1.32593e-08	14.77
34	8081838	ARHGAP31	-0.742922	8.9031	-10.5368	9.48009e-11	1.37248e-08	14.7036
35	7954077	KIAA1467	-1.06269	8.0608	-10.5357	9.50067e-11	1.37248e-08	14.7014
36	8149399	LONRF1	-1.03547	9.23632	-10.5322	9.56697e-11	1.37248e-08	14.6946
37	8112980	EDIL3	-1.25287	8.28923	-10.4771	1.06685e-10	1.45198e-08	14.5873
38	8094184	C1QTNF7	-1.21097	6.70612	-10.4704	1.08111e-10	1.45665e-08	14.5742
39	8152606	SNTB1	-1.23559	8.36351	-10.4583	1.10717e-10	1.48174e-08	14.5508
40	8083471	ARHGEF26	-1.03244	7.87391	-10.4284	1.17489e-10	1.51274e-08	14.4923
41	7931479	INPP5A	-0.799011	9.10002	-10.4333	1.16352e-10	1.51274e-08	14.5019
42	7939595	CRY2	-0.893076	8.44623	-10.3751	1.30638e-10	1.62815e-08	14.3878
43	7935188	SORBS1	-1.25333	8.75285	-10.3769	1.30173e-10	1.62815e-08	14.3913
44	8109093	ABLIM3	-0.604878	7.8679	-10.3305	1.42814e-10	1.67199e-08	14.3
45	7947744	LRP4	-1.3337	8.84028	-10.3269	1.43849e-10	1.67199e-08	14.2929
46	8030582	MYH14	-0.74391	8.13195	-10.3112	1.48446e-10	1.684e-08	14.2619
47	8132055	MTURN	-0.734667	7.80185	-10.2343	1.73207e-10	1.87713e-08	14.1098
48	8040113	ASAP2	-0.736799	8.86261	-10.2162	1.79615e-10	1.9257e-08	14.074
49	7980616	PTPN21	-0.908834	8.51386	-10.2079	1.82654e-10	1.94224e-08	14.0575
50	8041995	SPTBN1	-0.668631	10.4799	-10.2032	1.84368e-10	1.94224e-08	14.0482
51	8169389	PAK3	-0.868647	6.85409	-10.1681	1.97914e-10	2.01358e-08	13.9783
52	7906417	CADM3	-0.91341	7.9468	-10.1547	2.03336e-10	2.05036e-08	13.9517
53	8163116	EPB41L4B	-0.695921	7.25327	-10.1541	2.03586e-10	2.05036e-08	13.9505
54	8140579	CACNA2D1	-0.895218	8.06951	-10.1262	2.15393e-10	2.13349e-08	13.8949
55	7917347	DDAH1	-0.942411	8.02137	-10.1271	2.1503e-10	2.13349e-08	13.8965
56	8131013	SUN1	-0.691408	9.38178	-10.1079	2.23561e-10	2.13349e-08	13.8581
57	8088911	ZNF717	-0.901383	8.4738	-10.1035	2.25545e-10	2.13349e-08	13.8494
58	7917649	TGFBR3	-1.29521	10.0339	-10.0981	2.28042e-10	2.13493e-08	13.8386
59	7931081	PLEKHA1	-0.762709	10.0993	-10.066	2.43375e-10	2.22048e-08	13.7743
60	8051762	SLC8A1	-0.948553	7.54129	-10.0277	2.6308e-10	2.3631e-08	13.6975
61	8046086	CERS6	-0.642505	10.0188	-10.002	2.77222e-10	2.43359e-08	13.6458
62	8163257	LPAR1	-0.681399	9.21788	-10.0002	2.7825e-10	2.43359e-08	13.6422
63	7930537	TCF7L2	-0.825613	9.05636	-10.0036	2.76355e-10	2.43359e-08	13.6489
64	8030931	ZNF528	-0.992364	7.21696	-10.0059	2.75074e-10	2.43359e-08	13.6535
65	7917754	BCAR3	-0.584315	7.22086	-9.9693	2.96388e-10	2.50247e-08	13.5798
66	8165794	CD99	-0.628597	10.0047	-9.95674	3.04096e-10	2.52666e-08	13.5545
67	8176360	CD99	-0.628597	10.0047	-9.95674	3.04096e-10	2.52666e-08	13.5545
68	7923596	ETNK2	-0.631785	7.07002	-9.92541	3.24239e-10	2.61767e-08	13.4912
69	8134429	LOC100506990	-1.22303	8.19205	-9.92679	3.23328e-10	2.61767e-08	13.494
70	8122464	UTRN	-0.676691	10.0021	-9.90636	3.37162e-10	2.68934e-08	13.4526
71	8039054	ZNF347	-0.69313	6.87125	-9.89106	3.47914e-10	2.7314e-08	13.4216
72	8124307	CMAHP	-1.31593	7.67226	-9.88246	3.54116e-10	2.75837e-08	13.4041
73	8127234	DST	-0.760403	9.47846	-9.86668	3.6579e-10	2.77731e-08	13.3721
74	8077668	IL17RE	-0.597419	7.59975	-9.86627	3.66099e-10	2.77731e-08	13.3713
75	8173310	OPHN1	-0.791777	7.78311	-9.858	3.72384e-10	2.80608e-08	13.3544
76	7983143	STARD9	-0.839248	6.98803	-9.84188	3.84947e-10	2.86171e-08	13.3217
77	7981514	AHNAK2	-0.830053	10.9589	-9.82274	4.00438e-10	2.94335e-08	13.2827
78	7901256	CYP4B1	-1.12564	7.85816	-9.82148	4.01479e-10	2.94335e-08	13.2801
79	8007008	THRA	-0.894752	8.90109	-9.80828	4.12571e-10	2.99166e-08	13.2532
80	7978376	STXBP6	-0.787166	7.10885	-9.80606	4.14461e-10	2.99448e-08	13.2487
81	8140686	SEMA3D	-1.55864	8.38837	-9.76427	4.51854e-10	3.19518e-08	13.1633
82	7951195	ANGPTL5	-1.0795	6.42657	-9.75329	4.6225e-10	3.24568e-08	13.1409
83	7948667	AHNAK	-0.630011	11.9153	-9.73995	4.75203e-10	3.31329e-08	13.1136
84	7902874	LRRC8C	-0.66182	8.46304	-9.69212	5.24802e-10	3.52393e-08	13.0154
85	7948249	SLC43A1	-0.919339	8.4868	-9.63253	5.94156e-10	3.89739e-08	12.8927
86	8038633	KLK1	-0.641728	8.37001	-9.60367	6.31066e-10	4.02048e-08	12.8331
87	8023646	BCL2	-0.583027	7.78946	-9.60028	6.35547e-10	4.03613e-08	12.8261
88	8042038	RPL23AP32	-0.807453	7.5072	-9.55677	6.96153e-10	4.29783e-08	12.736
89	7959638	TCTN2	-0.764502	8.3243	-9.54404	7.14987e-10	4.34681e-08	12.7096
90	8016546	ZNF652	-1.00014	8.8887	-9.53937	7.22027e-10	4.36301e-08	12.6999
91	7928770	CDHR1	-1.65346	9.55472	-9.51285	7.63392e-10	4.4943e-08	12.6448
92	8172022	TMEM47	-1.13311	9.5188	-9.52073	7.50853e-10	4.4943e-08	12.6612
93	8062016	DYNLRB1	-0.748492	8.72132	-9.50973	7.68408e-10	4.50671e-08	12.6384
94	8106986	RHOBTB3	-1.04052	8.34101	-9.49943	7.85243e-10	4.5639e-08	12.6169
95	7915955	SPATA6	-0.853301	8.41312	-9.49866	7.86512e-10	4.5639e-08	12.6153
96	7983145	STARD9	-0.763479	7.4974	-9.46471	8.44801e-10	4.79948e-08	12.5446
97	8180359	PDE4DIP	-0.683314	9.07034	-9.4552	8.61909e-10	4.8415e-08	12.5247
98	8030925	ZNF880	-0.662841	7.39546	-9.44864	8.73917e-10	4.86781e-08	12.5111
99	8096224	AFF1	-0.658861	10.0468	-9.4427	8.8495e-10	4.88541e-08	12.4986
100	8012896	PMP22	-0.732227	11.4127	-9.43647	8.96659e-10	4.9257e-08	12.4856
101	8038904	ZNF577	-0.831602	7.51641	-9.43421	9.00954e-10	4.93569e-08	12.4809
102	7897441	H6PD	-0.651998	9.21885	-9.42722	9.14362e-10	4.98178e-08	12.4663
103	7951662	CRYAB	-1.25391	10.0094	-9.41327	9.41727e-10	5.10299e-08	12.4371
104	7930857	EMX2	-0.659327	7.1974	-9.39232	9.8441e-10	5.27444e-08	12.3932
105	8021001	KIAA1328	-0.684394	7.08845	-9.39127	9.86593e-10	5.27444e-08	12.391
106	8042326	CEP68	-0.582808	7.56272	-9.37624	1.01852e-09	5.4161e-08	12.3595
107	7926105	GATA3	-1.25789	10.1648	-9.36996	1.03217e-09	5.45955e-08	12.3463
108	8094476	TBC1D19	-0.67672	8.38414	-9.36686	1.03897e-09	5.47387e-08	12.3398
109	8075142	TTC28	-0.646602	7.87475	-9.36528	1.04247e-09	5.47387e-08	12.3365
110	8103094	NR3C2	-0.818917	6.97524	-9.34835	1.08059e-09	5.61147e-08	12.301
111	8063437	TSHZ2	-1.08048	8.83528	-9.33754	1.10569e-09	5.72689e-08	12.2782
112	7955663	TNS2	-0.625668	8.21056	-9.32912	1.12565e-09	5.81518e-08	12.2605
113	7913593	TCEA3	-0.754507	9.00077	-9.32611	1.13286e-09	5.82228e-08	12.2542
114	8035795	ZNF626	-0.823603	8.11753	-9.32011	1.14742e-09	5.86683e-08	12.2415
115	8108475	IGIP	-0.769521	7.40915	-9.29675	1.2059e-09	6.07242e-08	12.1923
116	8146794	PREX2	-0.616654	8.00272	-9.29479	1.21096e-09	6.07895e-08	12.1882
117	8112940	SSBP2	-0.733637	10.8224	-9.23913	1.36364e-09	6.58413e-08	12.0706
118	8026139	NFIX	-0.662677	9.15253	-9.23319	1.38108e-09	6.63057e-08	12.058
119	8092769	ATP13A5	-0.923224	6.38772	-9.22663	1.40059e-09	6.69764e-08	12.0441
120	8081645	C3orf52	-1.42592	8.55017	-9.22346	1.41013e-09	6.69914e-08	12.0374
121	8055624	ZEB2	-0.745259	10.0763	-9.20587	1.46424e-09	6.85407e-08	12.0001
122	7916185	ZCCHC11	-0.608203	8.99429	-9.19855	1.48736e-09	6.94602e-08	11.9846
123	8151931	TSPYL5	-0.740717	7.67861	-9.19408	1.50166e-09	6.99642e-08	11.9751
124	8012376	VAMP2	-0.611266	8.74054	-9.19023	1.51412e-09	7.02164e-08	11.9669
125	8122660	UST	-1.08572	8.04329	-9.18521	1.53049e-09	7.0484e-08	11.9562
126	8162533	PTCH1	-0.606788	8.21075	-9.17008	1.58099e-09	7.23066e-08	11.9241
127	7932094	PHYH	-0.617059	7.22828	-9.16153	1.6103e-09	7.29794e-08	11.9059
128	8085774	ZNF385D	-0.79987	7.89643	-9.15437	1.63523e-09	7.37739e-08	11.8907
129	7975238	PLEKHH1	-0.646206	7.52592	-9.14411	1.6717e-09	7.45758e-08	11.8688
130	8111101	ANKH	-0.669519	9.10206	-9.13375	1.70937e-09	7.57479e-08	11.8467
131	7934411	USP54	-0.641353	8.32966	-9.12592	1.7384e-09	7.68633e-08	11.8301
132	7935660	DNMBP	-0.613006	8.73388	-9.12336	1.74799e-09	7.69463e-08	11.8246
133	7944803	VWA5A	-0.706646	8.6191	-9.10773	1.80785e-09	7.88847e-08	11.7912
134	8170921	PLXNA3	-0.654563	7.86338	-9.09853	1.84406e-09	7.94809e-08	11.7716
135	7954481	SSPN	-0.923648	8.84602	-9.10015	1.83762e-09	7.94809e-08	11.7751
136	7947512	PAMR1	-1.48427	8.3958	-9.08633	1.8932e-09	8.05867e-08	11.7455
137	7944223	KMT2A	-0.791131	9.53286	-9.08369	1.904e-09	8.06396e-08	11.7399
138	7923978	CD34	-0.843439	10.7538	-9.07433	1.94287e-09	8.18912e-08	11.7199
139	8101780	HPGDS	-1.17809	8.19132	-9.06246	1.99331e-09	8.33303e-08	11.6945
140	8143988	KMT2C	-0.613422	10.3213	-9.0601	2.0035e-09	8.34068e-08	11.6894
141	8076481	CYB5R3	-0.65181	10.2935	-9.05545	2.02373e-09	8.38985e-08	11.6795
142	8120441	PHF3	-0.640909	9.71046	-9.03883	2.0978e-09	8.60745e-08	11.6438
143	8174576	AMOT	-0.662613	7.25178	-9.02178	2.17665e-09	8.87618e-08	11.6073
144	8001507	BBS2	-0.843741	8.49285	-9.00978	2.23399e-09	9.05447e-08	11.5815
145	8066925	PTGIS	-1.31035	9.54839	-9.00793	2.24299e-09	9.0725e-08	11.5775
146	8136645	TAS2R4	-1.04642	7.34589	-9.00409	2.2617e-09	9.11123e-08	11.5693
147	7959893	ADGRD1	-0.748971	7.71115	-8.99981	2.28281e-09	9.15926e-08	11.56
148	8102587	NDNF	-0.68951	7.34515	-8.99374	2.31306e-09	9.20654e-08	11.547
149	7952526	CDON	-1.23432	9.41854	-8.9821	2.37222e-09	9.38579e-08	11.522
150	8174937	TENM1	-0.742635	6.29904	-8.97178	2.42601e-09	9.52303e-08	11.4997
151	7970844	KATNAL1	-0.742398	7.41821	-8.96401	2.46727e-09	9.60935e-08	11.483
152	8088979	VGLL3	-1.06875	8.65318	-8.96452	2.46456e-09	9.60935e-08	11.4841
153	7942123	CCND1	-0.768871	9.81603	-8.95858	2.49658e-09	9.68567e-08	11.4713
154	7976556	C14orf132	-0.601468	7.32341	-8.9576	2.50192e-09	9.68752e-08	11.4692
155	8169061	PLP1	-0.761083	8.67794	-8.94321	2.58146e-09	9.86148e-08	11.4382
156	8038967	ZNF83	-0.794339	7.43208	-8.91354	2.75377e-09	1.02641e-07	11.3741
157	7923043	KCNT2	-1.14418	6.40699	-8.89547	2.8645e-09	1.05442e-07	11.335
158	7954729	FGD4	-0.607688	8.40785	-8.88969	2.90086e-09	1.06323e-07	11.3225
159	8142232	LAMB4	-1.57236	9.35525	-8.88545	2.92786e-09	1.06323e-07	11.3133
160	8017651	SMURF2	-0.712989	9.10577	-8.88471	2.93254e-09	1.06323e-07	11.3117
161	8117646	ZKSCAN8	-0.693335	8.38609	-8.88508	2.93022e-09	1.06323e-07	11.3125
162	8103399	PDGFC	-0.771795	7.86726	-8.87769	2.97789e-09	1.07771e-07	11.2965
163	7931168	ACADSB	-0.977948	7.96553	-8.87627	2.98714e-09	1.07878e-07	11.2934
164	8149555	PSD3	-0.595591	8.3133	-8.85834	3.10657e-09	1.10673e-07	11.2545
165	8136641	TAS2R3	-0.733473	6.9456	-8.85785	3.10988e-09	1.10673e-07	11.2535
166	8139212	GLI3	-0.726834	8.87427	-8.8483	3.17552e-09	1.12275e-07	11.2328
167	8099471	FGFBP2	-1.39162	7.37533	-8.84704	3.18428e-09	1.12385e-07	11.23
168	8030946	ZNF808	-0.623144	8.19564	-8.84185	3.22067e-09	1.13269e-07	11.2188
169	7966448	TMEM116	-1.40125	8.5284	-8.83051	3.30171e-09	1.15508e-07	11.1941
170	7975324	GALNT16	-0.922441	8.35653	-8.82965	3.3079e-09	1.15521e-07	11.1923
171	7903777	GSTM5	-1.25496	7.86801	-8.82548	3.33826e-09	1.16378e-07	11.1832
172	7971590	CAB39L	-1.24819	8.08147	-8.80301	3.50692e-09	1.20364e-07	11.1343
173	8160138	NFIB	-0.746356	10.455	-8.8035	3.50313e-09	1.20364e-07	11.1354
174	8106978	RFESD	-0.910006	6.27164	-8.79767	3.54823e-09	1.21573e-07	11.1227
175	8022145	L3MBTL4	-0.744637	7.84339	-8.76512	3.81128e-09	1.27305e-07	11.0517
176	8088803	EIF4E3	-0.637275	9.11853	-8.76162	3.84074e-09	1.28074e-07	11.0441
177	7980908	FBLN5	-0.893585	9.92778	-8.74734	3.96344e-09	1.30636e-07	11.0129
178	8167912	KLF8	-0.846954	7.99492	-8.74751	3.96196e-09	1.30636e-07	11.0133
179	8047709	PARD3B	-0.60535	7.9539	-8.7447	3.98655e-09	1.30921e-07	11.0071
180	8180240	LINC00893	-0.772802	7.47002	-8.71419	4.26379e-09	1.36915e-07	10.9404
181	8166784	TSPAN7	-0.79299	8.65561	-8.7062	4.33968e-09	1.3846e-07	10.9229
182	8013159	TOM1L2	-0.793556	10.122	-8.65779	4.82982e-09	1.50403e-07	10.8167
183	8008609	ANKFN1	-0.935526	6.60374	-8.6446	4.97304e-09	1.53433e-07	10.7877
184	8015685	EZH1	-0.73084	8.56352	-8.64392	4.98045e-09	1.53433e-07	10.7862
185	7983132	STARD9	-0.826676	7.19788	-8.6226	5.22161e-09	1.57764e-07	10.7393
186	8147573	OSR2	-1.06036	7.81172	-8.62115	5.23842e-09	1.58032e-07	10.7361
187	8139680	COBL	-1.05406	7.98281	-8.61845	5.2698e-09	1.58739e-07	10.7302
188	8058765	FN1	-0.724359	11.0944	-8.61757	5.2802e-09	1.58812e-07	10.7282
189	8143733	ZNF767P	-0.72118	8.16628	-8.61008	5.36862e-09	1.60263e-07	10.7118
190	8035793	ZNF737	-1.03778	9.22084	-8.60263	5.45825e-09	1.62452e-07	10.6953
191	7986838	OCA2	-0.821323	7.64103	-8.59223	5.58584e-09	1.64971e-07	10.6724
192	8001547	PLLP	-1.39085	9.52978	-8.5732	5.82725e-09	1.69389e-07	10.6304
193	7956856	MSRB3	-0.580556	7.6901	-8.56758	5.9006e-09	1.70775e-07	10.618
194	8084788	CLDN16	-0.647599	6.64941	-8.56569	5.92552e-09	1.71e-07	10.6138
195	8058869	TNS1	-0.895101	9.50604	-8.56609	5.92016e-09	1.71e-07	10.6147
196	7908940	ATP2B4	-0.637687	10.7809	-8.51723	6.60137e-09	1.86192e-07	10.5066
197	8145470	DPYSL2	-0.581722	9.96904	-8.51588	6.62136e-09	1.86229e-07	10.5036
198	7974214	KLHDC1	-0.894597	7.78403	-8.51634	6.61458e-09	1.86229e-07	10.5046
199	8081431	ALCAM	-0.865928	9.10387	-8.51516	6.63194e-09	1.86264e-07	10.502
200	7950764	DLG2	-1.3852	7.17258	-8.50371	6.80378e-09	1.89887e-07	10.4766
201	8155734	FAM189A2	-1.11396	7.46657	-8.4672	7.38259e-09	2.01554e-07	10.3955
202	8180217	ZNF93	-0.64434	10.0325	-8.44537	7.7527e-09	2.08914e-07	10.3469
203	7983228	MAP1A	-0.763102	7.93011	-8.42944	8.03483e-09	2.15832e-07	10.3114
204	8149966	SCARA5	-0.955761	8.44268	-8.42904	8.0419e-09	2.15832e-07	10.3106
205	8071861	SUSD2	-0.848732	8.18225	-8.42486	8.11784e-09	2.17578e-07	10.3012
206	7986214	SLCO3A1	-0.832224	10.066	-8.42292	8.15328e-09	2.18234e-07	10.2969
207	8106098	MAP1B	-0.989684	9.84042	-8.42005	8.20589e-09	2.19054e-07	10.2905
208	8035779	ZNF626	-0.656906	10.2193	-8.40931	8.40624e-09	2.23505e-07	10.2666
209	7984704	NEO1	-0.598004	9.83008	-8.40721	8.4461e-09	2.24266e-07	10.2619
210	8170390	IDS	-0.624416	10.9974	-8.40394	8.50827e-09	2.25317e-07	10.2546
211	8147516	MATN2	-0.624043	8.55556	-8.39898	8.60369e-09	2.26857e-07	10.2435
212	8078330	RBMS3	-0.713203	8.74222	-8.3916	8.74755e-09	2.29265e-07	10.227
213	7960143	ZNF84	-0.628459	7.83522	-8.38528	8.87299e-09	2.30987e-07	10.2129
214	8174767	TMEM255A	-0.78904	7.5462	-8.36259	9.33802e-09	2.40892e-07	10.1621
215	7986383	IGF1R	-0.715611	8.55838	-8.34873	9.63421e-09	2.45987e-07	10.1311
216	8003611	FAM57A	-0.648794	10.4281	-8.32182	1.02375e-08	2.58108e-07	10.0708
217	8046333	CYBRD1	-0.851485	11.3628	-8.31013	1.05114e-08	2.6227e-07	10.0446
218	8088602	MAGI1	-0.851006	8.85617	-8.30969	1.05218e-08	2.6227e-07	10.0436
219	7978391	NOVA1	-1.06101	7.10337	-8.31091	1.04927e-08	2.6227e-07	10.0463
220	8111677	LIFR	-1.05717	9.26912	-8.2946	1.08869e-08	2.68448e-07	10.0097
221	8126770	CYP39A1	-1.0465	7.67683	-8.28706	1.10743e-08	2.71961e-07	9.99274
222	8070141	CRYZL1	-0.601291	7.54091	-8.28074	1.12338e-08	2.75539e-07	9.97853
223	8127563	COL12A1	-0.777311	9.72899	-8.27868	1.12864e-08	2.76421e-07	9.97389
224	7979813	ZFP36L1	-0.684777	10.7583	-8.25165	1.19992e-08	2.90383e-07	9.91305
225	7902495	NEXN	-0.819966	6.59456	-8.24857	1.20834e-08	2.91713e-07	9.9061
226	7971077	POSTN	-1.37856	10.8376	-8.24873	1.20789e-08	2.91713e-07	9.90647
227	8101957	EMCN	-0.615733	8.86957	-8.24744	1.21144e-08	2.91756e-07	9.90355
228	8157582	GSN	-0.752247	10.9406	-8.23704	1.24035e-08	2.96213e-07	9.88012
229	8036318	ZNF566	-0.717075	7.44465	-8.23632	1.24239e-08	2.96347e-07	9.87849
230	7997414	GAN	-1.55591	10.2887	-8.23205	1.25447e-08	2.98158e-07	9.86887
231	8042402	APLF	-0.622124	8.23055	-8.2262	1.27127e-08	3.01791e-07	9.85566
232	8013157	TOM1L2	-0.633023	8.03521	-8.22113	1.28599e-08	3.04198e-07	9.84422
233	8117120	ID4	-0.74989	8.8877	-8.21173	1.31377e-08	3.08877e-07	9.82298
234	8019988	PTPRM	-0.659945	9.19095	-8.20901	1.32188e-08	3.10114e-07	9.81686
235	8147837	ZFPM2	-0.79102	8.19383	-8.20423	1.33634e-08	3.12403e-07	9.80605
236	7924817	PRO2012	-0.726045	8.33143	-8.19088	1.37753e-08	3.19883e-07	9.77589
237	7943803	DIXDC1	-0.628732	7.43594	-8.18668	1.39077e-08	3.21732e-07	9.76638
238	7904025	WNT2B	-0.806499	8.16082	-8.18461	1.39736e-08	3.22883e-07	9.76168
239	7956261	RBMS2	-0.615874	8.98556	-8.18386	1.39973e-08	3.23055e-07	9.76001
240	8028206	ZNF345	-0.706392	6.54182	-8.17782	1.41911e-08	3.26395e-07	9.74634
241	8154934	IL11RA	-0.622418	8.09475	-8.17025	1.4438e-08	3.30928e-07	9.7292
242	8144315	ARHGEF10	-0.666115	7.11523	-8.16741	1.45319e-08	3.31938e-07	9.72275
243	8080938	MITF	-0.790053	9.09536	-8.16764	1.45241e-08	3.31938e-07	9.72329
244	8094301	SLIT2	-0.92831	8.65309	-8.16112	1.47416e-08	3.34683e-07	9.70852
245	8129985	PLAGL1	-0.733101	9.22593	-8.15896	1.48144e-08	3.35698e-07	9.70362
246	8163775	MEGF9	-0.594271	10.1938	-8.15713	1.48762e-08	3.36334e-07	9.69948
247	8175023	ZDHHC9	-0.593172	10.5853	-8.14289	1.53674e-08	3.44317e-07	9.6672
248	7927529	MSMB	-1.58479	5.63755	-8.13666	1.55877e-08	3.47336e-07	9.65305
249	8081548	PVRL3	-0.617797	7.76624	-8.13682	1.55819e-08	3.47336e-07	9.65343
250	7988990	WDR72	-1.30266	5.46838	-8.1357	1.56216e-08	3.47669e-07	9.65089
251	7956038	TMEM198B	-0.656863	8.08049	-8.13326	1.57092e-08	3.4845e-07	9.64534
252	8149413	DLC1	-0.706718	7.86247	-8.12892	1.58654e-08	3.50357e-07	9.6355
253	8124166	MBOAT1	-0.595715	8.36877	-8.1236	1.60595e-08	3.53468e-07	9.62342
254	8136516	UBN2	-0.739338	9.11206	-8.11947	1.62119e-08	3.55254e-07	9.61403
255	8031176	LENG8	-0.642336	9.02829	-8.11154	1.65083e-08	3.58287e-07	9.59603
256	7974920	SYNE2	-0.67363	9.80385	-8.11144	1.6512e-08	3.58287e-07	9.5958
257	7920082	RORC	-0.662864	7.75605	-8.09469	1.71568e-08	3.68031e-07	9.55773
258	7926677	OTUD1	-0.794419	8.72583	-8.09021	1.73339e-08	3.70477e-07	9.54752
259	8171493	CTPS2	-0.623822	8.24542	-8.08947	1.73631e-08	3.70703e-07	9.54585
260	8119974	SLC29A1	-0.687259	9.73719	-8.08747	1.7443e-08	3.72012e-07	9.54129
261	8098214	TLL1	-0.875352	7.1653	-8.07001	1.81547e-08	3.83499e-07	9.50154
262	7924207	PTPN14	-0.710045	9.73222	-8.06076	1.85438e-08	3.88834e-07	9.48046
263	8036341	ZNF461	-0.669731	6.91858	-8.05943	1.86004e-08	3.89612e-07	9.47743
264	7926916	ZEB1	-0.716876	8.89833	-8.05781	1.86694e-08	3.90647e-07	9.47375
265	7908459	CFH	-1.01926	10.4471	-8.04824	1.90838e-08	3.96012e-07	9.45193
266	8056837	GPR155	-0.604808	9.16354	-8.02522	2.01199e-08	4.12683e-07	9.39937
267	8108749	PCDHB18P	-0.625278	6.98359	-8.01229	2.07266e-08	4.22606e-07	9.36984
268	8161865	PRUNE2	-0.76708	7.67206	-7.99037	2.1799e-08	4.39085e-07	9.31969
269	8095110	KIT	-0.886417	9.40237	-7.97731	2.24646e-08	4.48864e-07	9.28979
270	7968015	TNFRSF19	-0.911894	9.46733	-7.97297	2.26904e-08	4.5192e-07	9.27984
271	7964722	WIF1	-2.12723	6.69718	-7.96924	2.28863e-08	4.55011e-07	9.2713
272	8151496	ZNF704	-0.652126	8.13007	-7.95548	2.36239e-08	4.6642e-07	9.23976
273	7987163	FMN1	-0.735895	7.09147	-7.94458	2.42261e-08	4.76893e-07	9.21474
274	7984079	TPM1	-0.904851	8.93834	-7.92532	2.53279e-08	4.92745e-07	9.17052
275	8053797	ANKRD36C	-1.08639	7.87817	-7.92409	2.54001e-08	4.93423e-07	9.16769
276	8091537	IGSF10	-1.3036	8.59453	-7.91594	2.5883e-08	5.01099e-07	9.14896
277	8044450	ZC3H6	-0.986766	9.12186	-7.90838	2.63396e-08	5.06498e-07	9.13157
278	8025945	ZNF441	-0.659763	6.69859	-7.9051	2.65404e-08	5.09376e-07	9.12402
279	7943984	ZBTB16	-0.932539	8.0722	-7.89089	2.74275e-08	5.22879e-07	9.09133
280	8013341	MFAP4	-1.08651	10.5307	-7.8873	2.76566e-08	5.25428e-07	9.08306
281	8155169	RECK	-0.99787	8.86322	-7.88673	2.76929e-08	5.25428e-07	9.08176
282	8083166	TRPC1	-0.800983	7.44573	-7.8685	2.88881e-08	5.42611e-07	9.03974
283	8132218	BBS9	-0.608364	8.1917	-7.86087	2.94038e-08	5.48495e-07	9.02215
284	7949503	EFEMP2	-0.690811	8.33806	-7.85115	3.00742e-08	5.5787e-07	8.99973
285	7963502	KRT77	-0.84743	7.8599	-7.84722	3.03497e-08	5.60894e-07	8.99066
286	8147469	CPQ	-0.72899	9.30779	-7.8433	3.06272e-08	5.64452e-07	8.98161
287	8087881	MIRLET7G	-0.639462	6.87835	-7.81231	3.29141e-08	5.9896e-07	8.91
288	7916493	PPAP2B	-0.680017	11.5256	-7.80801	3.32452e-08	6.03224e-07	8.90005
289	7902977	KIAA1107	-0.785267	6.41365	-7.76103	3.70895e-08	6.59181e-07	8.79123
290	8062312	MYL9	-0.780545	9.94434	-7.75811	3.73435e-08	6.61985e-07	8.78444
291	7904965	PDE4DIP	-0.658218	6.79669	-7.75736	3.74082e-08	6.62048e-07	8.78272
292	8052355	EFEMP1	-0.716243	10.5038	-7.75487	3.76268e-08	6.63996e-07	8.77692
293	7903092	FNBP1L	-0.749632	8.60717	-7.75505	3.76104e-08	6.63996e-07	8.77736
294	8103206	FBXW7	-0.770156	9.4486	-7.75247	3.78379e-08	6.65642e-07	8.77136
295	7917304	MCOLN3	-0.896405	8.1456	-7.74939	3.81111e-08	6.68402e-07	8.7642
296	7943376	CEP126	-0.737758	7.34994	-7.74467	3.85326e-08	6.71699e-07	8.75326
297	8076734	WNT7B	-0.706891	7.62654	-7.72993	3.98831e-08	6.89773e-07	8.719
298	8130645	PARK2	-0.665361	7.49435	-7.72932	3.99398e-08	6.90156e-07	8.71759
299	7959251	P2RX7	-0.641788	7.97193	-7.7252	4.03256e-08	6.94415e-07	8.70803
300	7970954	DCLK1	-1.00123	8.1897	-7.72015	4.08045e-08	6.9904e-07	8.69629
301	8150318	FGFR1	-0.692725	8.45422	-7.71663	4.11424e-08	7.03017e-07	8.68808
302	8038925	ZNF615	-0.641649	6.63281	-7.7156	4.1241e-08	7.04099e-07	8.6857
303	8154531	DENND4C	-0.627515	10.2055	-7.70644	4.21343e-08	7.16894e-07	8.66439
304	8058221	TRAK2	-0.599884	8.5429	-7.70523	4.22543e-08	7.18324e-07	8.66156
305	7958000	CHPT1	-0.791491	9.76963	-7.69834	4.29406e-08	7.25848e-07	8.64554
306	8106210	ARHGEF28	-0.970342	8.37587	-7.68734	4.40614e-08	7.40209e-07	8.61991
307	8046895	FAM171B	-0.886949	8.72384	-7.68696	4.41006e-08	7.40244e-07	8.61902
308	8089145	ABI3BP	-0.966195	10.4124	-7.68118	4.47015e-08	7.48441e-07	8.60556
309	8101728	FAM13A	-0.737837	7.97333	-7.66568	4.63558e-08	7.7096e-07	8.56942
310	8160088	MPDZ	-0.634892	7.99427	-7.65213	4.78522e-08	7.87962e-07	8.53781
311	8006112	NSRP1	-0.584884	8.78764	-7.64517	4.8641e-08	7.9963e-07	8.52155
312	8056047	WDSUB1	-0.688774	6.8753	-7.63894	4.9358e-08	8.0875e-07	8.507
313	7968928	TPT1-AS1	-0.812968	8.27337	-7.63689	4.95958e-08	8.09984e-07	8.50221
314	8018038	ABCA5	-0.811943	9.10026	-7.63624	4.96711e-08	8.1055e-07	8.50071
315	7972239	SLITRK6	-1.42881	7.64209	-7.63273	5.0083e-08	8.15627e-07	8.49249
316	8127087	GSTA3	-1.56721	6.37931	-7.62962	5.04497e-08	8.18227e-07	8.48523
317	8105596	RGS7BP	-0.59703	6.50715	-7.6279	5.06538e-08	8.20542e-07	8.48122
318	7956759	SRGAP1	-0.59433	7.55431	-7.62253	5.12973e-08	8.27605e-07	8.46866
319	8072626	TIMP3	-0.949524	10.579	-7.60758	5.31327e-08	8.48974e-07	8.43369
320	7961891	BHLHE41	-0.769299	8.47673	-7.60669	5.32444e-08	8.50078e-07	8.4316
321	8053073	SLC4A5	-0.725209	6.61762	-7.6012	5.39365e-08	8.59063e-07	8.41876
322	7971150	LHFP	-0.833296	9.8228	-7.59577	5.46308e-08	8.68734e-07	8.40603
323	8158183	DNM1	-0.680483	8.86674	-7.58835	5.55936e-08	8.79137e-07	8.38865
324	7954208	PIK3C2G	-1.13421	8.92642	-7.56237	5.91035e-08	9.25104e-07	8.32775
325	7919028	TBX15	-0.969669	7.66727	-7.55759	5.97738e-08	9.3413e-07	8.31653
326	8058570	KANSL1L	-0.82869	7.67845	-7.55441	6.02242e-08	9.39695e-07	8.30907
327	8123739	NRN1	-0.887518	9.48571	-7.54099	6.21627e-08	9.6316e-07	8.27755
328	8027241	ZNF253	-0.697284	7.8852	-7.52898	6.39508e-08	9.86266e-07	8.24934
329	8168163	GDPD2	-1.00518	7.56792	-7.52318	6.48336e-08	9.94752e-07	8.2357
330	8120067	SLC25A27	-0.816636	7.67119	-7.51944	6.54099e-08	1.00153e-06	8.22689
331	8179595	GABBR1	-0.639257	8.1026	-7.50376	6.78803e-08	1.02599e-06	8.19001
332	8025984	ZNF844	-0.616379	7.07047	-7.50303	6.79982e-08	1.02599e-06	8.18829
333	8140650	SEMA3E	-1.01588	6.21265	-7.50059	6.83917e-08	1.03084e-06	8.18254
334	8096959	ANK2	-0.944186	8.34582	-7.49806	6.88027e-08	1.03386e-06	8.17658
335	8035842	ZNF91	-0.709734	9.35965	-7.49387	6.9488e-08	1.03873e-06	8.16672
336	8120194	TFAP2B	-0.666886	7.89822	-7.48715	7.06023e-08	1.04987e-06	8.1509
337	8178298	GABBR1	-0.64611	8.09898	-7.48489	7.09812e-08	1.05299e-06	8.14557
338	8152111	ZNF706	-0.693928	9.18945	-7.47796	7.2157e-08	1.06269e-06	8.12923
339	8151756	TMEM55A	-0.651505	8.00253	-7.47589	7.25103e-08	1.06553e-06	8.12437
340	8081686	BOC	-0.842519	8.5191	-7.47351	7.29219e-08	1.06843e-06	8.11874
341	8114287	SPOCK1	-0.823365	7.91062	-7.45857	7.55505e-08	1.09895e-06	8.0835
342	8169836	XPNPEP2	-0.787838	8.29335	-7.44698	7.76566e-08	1.12051e-06	8.05615
343	8083978	NAALADL2	-0.979837	7.22022	-7.43757	7.94105e-08	1.13841e-06	8.03393
344	7905512	C1orf68	-1.29422	11.6079	-7.41746	8.32969e-08	1.18307e-06	7.98639
345	7984813	ISLR	-0.904575	8.69435	-7.41552	8.3682e-08	1.18684e-06	7.9818
346	8127932	TBX18	-1.09559	8.2771	-7.41445	8.38956e-08	1.18903e-06	7.97926
347	8022295	PIEZO2	-0.936772	7.72076	-7.39967	8.68974e-08	1.22202e-06	7.94429
348	8169419	ALG13	-0.602251	6.54647	-7.37579	9.19808e-08	1.27659e-06	7.88772
349	8063444	TSHZ2	-1.18126	8.0267	-7.37595	9.19462e-08	1.27659e-06	7.8881
350	8145865	ADGRA2	-0.724293	9.25421	-7.37353	9.24775e-08	1.2824e-06	7.88236
351	8097080	SYNPO2	-1.4457	8.92768	-7.37199	9.28182e-08	1.28623e-06	7.8787
352	8114970	C5orf46	-1.51353	6.55351	-7.36879	9.3528e-08	1.2929e-06	7.87113
353	8180259	ANKRD36	-0.648702	9.02351	-7.35555	9.65278e-08	1.32566e-06	7.83971
354	7983867	CGNL1	-0.75037	7.36286	-7.35519	9.6611e-08	1.32589e-06	7.83886
355	8028872	LTBP4	-0.607278	8.95809	-7.34572	9.88192e-08	1.34601e-06	7.81637
356	7945394	ANO9	-0.599498	9.46221	-7.34155	9.98075e-08	1.35484e-06	7.80647
357	8135218	LRRC17	-0.919958	6.54754	-7.3395	1.00296e-07	1.36055e-06	7.80161
358	8115691	SLIT3	-0.930189	10.525	-7.33671	1.00966e-07	1.36685e-06	7.79498
359	8113551	MCC	-0.718599	8.90028	-7.33358	1.01723e-07	1.37297e-06	7.78755
360	8107133	PAM	-0.65287	10.0458	-7.33344	1.01757e-07	1.37297e-06	7.78722
361	7923991	PLXNA2	-0.666038	7.91613	-7.32941	1.02743e-07	1.38433e-06	7.77762
362	8039034	ZNF160	-0.605485	8.34454	-7.31469	1.06419e-07	1.42711e-06	7.74265
363	7925531	AKT3	-0.617819	8.14717	-7.30647	1.08532e-07	1.44765e-06	7.72309
364	8027312	ZNF429	-0.823797	7.11945	-7.3067	1.08474e-07	1.44765e-06	7.72362
365	7942135	ANO1	-0.871653	8.89356	-7.3043	1.09097e-07	1.45034e-06	7.71792
366	7972713	EFNB2	-0.604517	8.40778	-7.2948	1.11605e-07	1.47483e-06	7.6953
367	8122279	ARFGEF3	-1.03354	7.47375	-7.2851	1.14225e-07	1.5015e-06	7.67221
368	7974109	LRFN5	-0.631185	6.96337	-7.26078	1.21078e-07	1.57373e-06	7.61424
369	7908924	PRELP	-0.94968	8.66376	-7.25227	1.23575e-07	1.60326e-06	7.59393
370	8035773	ZNF506	-0.612975	8.8446	-7.24687	1.25184e-07	1.62202e-06	7.58106
371	7919305	PRKAB2	-0.612081	8.84109	-7.23453	1.28947e-07	1.65987e-06	7.55159
372	7957126	KCNMB4	-0.739503	7.76199	-7.23215	1.29687e-07	1.6663e-06	7.54589
373	8151768	RUNX1T1	-0.848581	7.43399	-7.22702	1.31295e-07	1.68153e-06	7.53363
374	8128726	PPIL6	-0.735189	6.28052	-7.22335	1.32456e-07	1.69104e-06	7.52487
375	8022612	ZNF521	-0.670454	8.69646	-7.22053	1.33355e-07	1.70027e-06	7.51814
376	8109086	ADRB2	-0.631899	7.6384	-7.21224	1.36039e-07	1.73007e-06	7.49831
377	8145532	EPHX2	-0.692568	7.67616	-7.20992	1.36799e-07	1.73753e-06	7.49277
378	8114920	DPYSL3	-0.830672	8.57248	-7.20673	1.37854e-07	1.747e-06	7.48512
379	8038949	ZNF841	-0.652904	7.97692	-7.20655	1.37913e-07	1.747e-06	7.4847
380	8008588	HLF	-0.905834	9.30491	-7.20001	1.40099e-07	1.76647e-06	7.46905
381	8021275	POLI	-0.630126	8.51514	-7.19337	1.42354e-07	1.78983e-06	7.45316
382	8135990	FLNC	-0.629215	8.00988	-7.18625	1.44813e-07	1.81617e-06	7.43612
383	8075635	TIMP3	-0.966938	8.984	-7.18372	1.45697e-07	1.82612e-06	7.43006
384	8089112	FILIP1L	-0.630922	8.06877	-7.18107	1.4663e-07	1.83205e-06	7.42371
385	7957140	LGR5	-2.07685	8.25632	-7.18013	1.46961e-07	1.83503e-06	7.42147
386	7909446	HSD11B1	-1.03938	6.92543	-7.17651	1.48247e-07	1.84417e-06	7.4128
387	8003814	ASPA	-0.939915	6.92523	-7.16851	1.51133e-07	1.86957e-06	7.39361
388	7906339	CD1A	-0.931437	8.45515	-7.16557	1.52205e-07	1.88167e-06	7.38658
389	8040742	MAPRE3	-0.580993	7.61479	-7.16332	1.53034e-07	1.88728e-06	7.38118
390	7947147	SVIP	-0.847293	8.15359	-7.1619	1.53559e-07	1.89137e-06	7.37777
391	8047401	CFLAR	-0.666144	9.8654	-7.15368	1.5663e-07	1.92441e-06	7.35806
392	7943760	SIK2	-0.593126	8.52358	-7.14364	1.60471e-07	1.96075e-06	7.33396
393	8108217	TGFBI	-0.601484	9.97839	-7.14268	1.60842e-07	1.96288e-06	7.33166
394	7919669	MTMR11	-0.584307	7.96779	-7.13755	1.62844e-07	1.98126e-06	7.31935
395	8069795	CLDN8	-1.55505	6.36059	-7.1352	1.63769e-07	1.98887e-06	7.31371
396	8061094	PCSK2	-0.715995	8.40457	-7.12708	1.6701e-07	2.02131e-06	7.29422
397	7952986	WNK1	-0.834965	8.91153	-7.12535	1.67712e-07	2.02564e-06	7.29004
398	7988212	ELL3	-0.740856	7.86758	-7.11209	1.73166e-07	2.08395e-06	7.2582
399	7938225	OLFML1	-1.0272	8.86369	-7.11021	1.73957e-07	2.08843e-06	7.25366
400	7952451	LOC100130428	-0.666351	8.14249	-7.10704	1.75291e-07	2.0985e-06	7.24606
401	7969493	SCEL	-1.3096	10.1794	-7.10621	1.75646e-07	2.09985e-06	7.24405
402	8083240	AGTR1	-0.900067	7.74507	-7.10285	1.77078e-07	2.11571e-06	7.23597
403	8133049	ZNF107	-0.638759	8.42472	-7.09522	1.80374e-07	2.14608e-06	7.21762
404	8147461	SDC2	-0.714606	8.96109	-7.07406	1.89848e-07	2.24142e-06	7.16668
405	7994123	CHP2	-1.20355	8.15556	-7.06242	1.95276e-07	2.29329e-06	7.13862
406	8149685	LGI3	-0.686036	7.85588	-7.05259	1.9998e-07	2.33478e-06	7.11494
407	8045664	LYPD6B	-1.08071	9.11638	-7.05226	2.00141e-07	2.33529e-06	7.11414
408	8007828	MAPT	-0.735962	7.25678	-7.04678	2.02814e-07	2.35958e-06	7.10094
409	7902518	GIPC2	-0.605606	7.75022	-7.03538	2.08503e-07	2.4075e-06	7.07341
410	8014282	MMP28	-0.6223	8.06372	-7.03481	2.08791e-07	2.40943e-06	7.07204
411	8091087	NMNAT3	-0.686478	8.06561	-7.03036	2.11055e-07	2.42713e-06	7.0613
412	8099817	KLF3-AS1	-0.592956	6.76204	-7.01997	2.16444e-07	2.47089e-06	7.03621
413	7972259	DCT	-0.785283	11.1614	-7.00775	2.2296e-07	2.53047e-06	7.0067
414	8172225	EFHC2	-0.830507	6.80555	-6.99252	2.31366e-07	2.60512e-06	6.96988
415	8138862	LOC401320	-0.621857	7.4754	-6.98502	2.35623e-07	2.6441e-06	6.95173
416	8149551	PSD3	-0.717694	8.51533	-6.98445	2.35949e-07	2.64627e-06	6.95036
417	8080762	ABHD6	-0.732202	8.38764	-6.98117	2.37838e-07	2.66098e-06	6.94242
418	7904726	TXNIP	-0.589898	12.0463	-6.98102	2.37928e-07	2.66098e-06	6.94205
419	8122334	ACKR4	-0.883714	10.3697	-6.98001	2.38512e-07	2.66601e-06	6.93961
420	8159876	RFX3	-0.643975	6.57603	-6.97673	2.4042e-07	2.68205e-06	6.93168
421	8097282	SPRY1	-0.588774	8.9032	-6.96505	2.47354e-07	2.74637e-06	6.90339
422	7942783	AAMDC	-0.658542	6.74439	-6.95767	2.51836e-07	2.78821e-06	6.88552
423	8091550	KIAA1328	-0.870579	7.31905	-6.95598	2.52873e-07	2.7952e-06	6.88143
424	7918878	CASQ2	-1.14307	7.10744	-6.95507	2.53438e-07	2.79834e-06	6.87921
425	8097288	FAT4	-0.595311	8.49888	-6.9552	2.53354e-07	2.79834e-06	6.87954
426	7904226	SLC22A15	-0.681528	7.54069	-6.95442	2.53841e-07	2.79982e-06	6.87763
427	7974425	SAMD4A	-0.63875	7.41795	-6.9465	2.5878e-07	2.83846e-06	6.85846
428	8142096	ATXN7L1	-0.597004	9.03219	-6.93639	2.65238e-07	2.89814e-06	6.83393
429	8098204	CPE	-0.913393	8.9417	-6.93443	2.66508e-07	2.91043e-06	6.82917
430	8052916	CD207	-1.43982	8.61	-6.9323	2.67897e-07	2.9192e-06	6.824
431	8134098	CDK14	-0.660326	7.66536	-6.92475	2.72871e-07	2.95724e-06	6.8057
432	7972003	KLF12	-0.638648	7.81175	-6.91901	2.7672e-07	2.99244e-06	6.79176
433	7905483	LCE5A	-0.654681	8.27493	-6.9153	2.79232e-07	3.00657e-06	6.78277
434	8111234	CDH12	-1.13931	5.62015	-6.91041	2.82588e-07	3.03882e-06	6.77088
435	8027304	ZNF493	-0.795748	7.58695	-6.9029	2.87815e-07	3.07903e-06	6.75264
436	7970892	N4BP2L1	-0.740878	7.42532	-6.90057	2.89461e-07	3.09332e-06	6.74697
437	7906878	DDR2	-0.635694	9.34247	-6.89578	2.92865e-07	3.12134e-06	6.73533
438	7973724	NYNRIN	-0.797381	8.3511	-6.88801	2.98475e-07	3.16927e-06	6.71646
439	8005048	MYOCD	-0.835612	6.62435	-6.8507	3.26992e-07	3.41212e-06	6.62566
440	7903334	CDC14A	-0.69789	8.40567	-6.83773	3.37539e-07	3.49292e-06	6.59408
441	8108716	PCDHB16	-0.775315	7.33342	-6.83594	3.39025e-07	3.50466e-06	6.58971
442	8057599	TFPI	-0.635404	8.21982	-6.82895	3.44879e-07	3.55045e-06	6.57267
443	8103494	NPY1R	-1.33199	7.2425	-6.81865	3.537e-07	3.62442e-06	6.54754
444	8037053	CEACAM7	-0.720489	6.43319	-6.81245	3.59112e-07	3.6667e-06	6.53243
445	7931031	TACC2	-0.676048	8.4478	-6.79737	3.72646e-07	3.7778e-06	6.49563
446	8161884	PRUNE2	-0.891662	6.93577	-6.79643	3.73511e-07	3.78273e-06	6.49332
447	7968004	SGCG	-1.01551	6.12452	-6.79162	3.77949e-07	3.82184e-06	6.48157
448	7990632	PEAK1	-0.599824	9.26785	-6.7884	3.80948e-07	3.84049e-06	6.4737
449	7936494	GFRA1	-0.88592	8.09747	-6.78747	3.81818e-07	3.84732e-06	6.47143
450	7930380	ADD3	-0.649025	9.26766	-6.78498	3.84157e-07	3.86503e-06	6.46536
451	8098758	ZNF721	-0.589826	8.94078	-6.78306	3.85974e-07	3.87939e-06	6.46066
452	8031047	MYADM	-1.06707	9.96529	-6.78137	3.87579e-07	3.88964e-06	6.45653
453	8173755	ITM2A	-0.652368	8.23677	-6.77172	3.96874e-07	3.96695e-06	6.43296
454	8011499	P2RX1	-0.605746	7.54091	-6.77	3.98556e-07	3.97778e-06	6.42875
455	8111136	FAM134B	-0.783355	8.00151	-6.76716	4.01346e-07	3.99164e-06	6.42181
456	8162404	ECM2	-0.843923	8.07296	-6.76313	4.05347e-07	4.01143e-06	6.41194
457	8028227	ZNF383	-0.646912	8.33687	-6.75995	4.08529e-07	4.03194e-06	6.40416
458	7939723	C11orf49	-0.581012	8.01833	-6.75561	4.12911e-07	4.06009e-06	6.39354
459	7925561	HNRNPU-AS1	-0.601065	8.71992	-6.75083	4.17788e-07	4.09003e-06	6.38186
460	8044532	IL37	-2.36509	9.69609	-6.74897	4.19709e-07	4.10467e-06	6.3773
461	8120222	EFHC1	-0.591374	8.44981	-6.735	4.34386e-07	4.22848e-06	6.3431
462	8055639	ZEB2	-0.778247	6.71642	-6.73008	4.3968e-07	4.26858e-06	6.33105
463	8163107	MIR32	-0.961776	6.93166	-6.71957	4.51201e-07	4.35288e-06	6.30531
464	8007931	ITGB3	-0.859811	7.83603	-6.7165	4.54636e-07	4.37755e-06	6.29777
465	8162388	OMD	-1.05587	8.5277	-6.71376	4.57712e-07	4.40291e-06	6.29106
466	8077270	CHL1	-1.36422	9.25208	-6.70316	4.69828e-07	4.50305e-06	6.26507
467	8069508	ANKRD20A11P	-1.11185	6.39058	-6.70012	4.73366e-07	4.52946e-06	6.2576
468	7939052	FIBIN	-0.766574	7.34637	-6.68192	4.95089e-07	4.69675e-06	6.21297
469	8133770	CCDC146	-0.95903	8.26097	-6.67969	4.97822e-07	4.71819e-06	6.20749
470	8097841	TRIM2	-0.602179	8.25837	-6.6776	5.00404e-07	4.73591e-06	6.20234
471	8077366	LRRN1	-1.20554	6.83067	-6.67509	5.03516e-07	4.76028e-06	6.19618
472	8089203	SENP7	-0.598949	7.89449	-6.67238	5.06885e-07	4.78588e-06	6.18954
473	8140709	KIAA1324L	-0.830669	7.89321	-6.66279	5.19038e-07	4.88214e-06	6.16597
474	7988876	MYO5C	-0.58603	7.19342	-6.643	5.45049e-07	5.07415e-06	6.11733
475	8159127	RXRA	-0.624472	9.59533	-6.63958	5.49678e-07	5.10532e-06	6.10891
476	8141843	LOC102724229	-0.911603	8.52477	-6.62377	5.71594e-07	5.26717e-06	6.07002
477	8170648	BGN	-0.82395	11.1105	-6.61566	5.83184e-07	5.36158e-06	6.05005
478	8152703	FBXO32	-0.862579	8.29697	-6.60169	6.03709e-07	5.52481e-06	6.01565
479	8135734	CPED1	-0.736569	8.05002	-6.59924	6.07394e-07	5.54933e-06	6.00959
480	7932885	ARHGAP12	-0.58104	9.37184	-6.59681	6.11057e-07	5.57783e-06	6.00361
481	8044080	SLC9A2	-0.729973	6.52594	-6.59562	6.12856e-07	5.59056e-06	6.00069
482	7964577	PP12719	-0.681976	7.12329	-6.59095	6.19994e-07	5.64534e-06	5.98917
483	7961091	CLEC2A	-1.56725	9.30751	-6.58923	6.22636e-07	5.66681e-06	5.98494
484	8092691	BCL6	-0.647901	10.041	-6.58795	6.24621e-07	5.68228e-06	5.98177
485	8111524	UGT3A2	-1.68407	6.97281	-6.578	6.4022e-07	5.79856e-06	5.95724
486	8060854	PLCB1	-0.587618	7.53077	-6.57749	6.41026e-07	5.80241e-06	5.95599
487	7951545	EXPH5	-0.856656	10.8511	-6.57705	6.41725e-07	5.8061e-06	5.9549
488	8029006	AXL	-0.640522	9.10116	-6.57193	6.49935e-07	5.86176e-06	5.94226
489	8126750	ENPP5	-0.95153	6.3363	-6.56765	6.56858e-07	5.90817e-06	5.93172
490	8007108	TMEM99	-0.944058	6.19451	-6.56636	6.58975e-07	5.92454e-06	5.92852
491	7986359	IGF1R	-0.599677	9.44154	-6.56445	6.62101e-07	5.94728e-06	5.92381
492	7947096	MRGPRX2	-0.721721	7.29742	-6.56031	6.68938e-07	5.99667e-06	5.91359
493	7912283	CTNNBIP1	-0.621181	10.2595	-6.55484	6.78073e-07	6.05638e-06	5.9001
494	8036787	FCGBP	-1.10331	7.97583	-6.55372	6.79968e-07	6.06406e-06	5.89732
495	8082643	NEK11	-0.600414	6.7887	-6.55384	6.79767e-07	6.06406e-06	5.89762
496	7926936	CCDC7	-0.588708	6.67899	-6.55144	6.83826e-07	6.09302e-06	5.8917
497	7979204	FERMT2	-0.739028	8.77161	-6.55117	6.84291e-07	6.09444e-06	5.89102
498	7933092	ZNF248	-0.631353	7.16025	-6.54929	6.87485e-07	6.11469e-06	5.88639
499	8044391	MERTK	-0.640909	7.46185	-6.54632	6.92569e-07	6.15168e-06	5.87906
500	8020349	ANKRD20A11P	-1.25017	6.1102	-6.54567	6.93688e-07	6.1534e-06	5.87745
501	7968577	NBEA	-0.897106	6.85048	-6.53804	7.06956e-07	6.24886e-06	5.85861
502	8092970	APOD	-1.2825	11.3758	-6.53073	7.1992e-07	6.33256e-06	5.84053
503	7916984	MIR186	-0.829014	7.40757	-6.49931	7.78417e-07	6.73424e-06	5.76283
504	8134122	AKAP9	-0.585831	8.73687	-6.49887	7.79284e-07	6.73641e-06	5.76173
505	7962274	KIF21A	-0.669468	7.56003	-6.48746	8.01726e-07	6.86736e-06	5.73349
506	8022310	PIEZO2	-0.618747	7.13522	-6.47775	8.21353e-07	7.00082e-06	5.70944
507	8115397	FAXDC2	-0.756941	9.05398	-6.46812	8.41282e-07	7.11655e-06	5.68559
508	7990545	CSPG4	-0.619103	6.48762	-6.46388	8.50224e-07	7.17795e-06	5.67508
509	8090098	MYLK	-0.776976	8.15266	-6.46001	8.5846e-07	7.23217e-06	5.66549
510	8153262	SLC45A4	-0.595822	7.30208	-6.45535	8.68507e-07	7.29524e-06	5.65392
511	8088642	LRIG1	-0.600772	8.48841	-6.44666	8.8752e-07	7.41435e-06	5.63238
512	8175609	LINC00893	-0.742486	6.90805	-6.4429	8.95885e-07	7.46858e-06	5.62305
513	8047086	NAB1	-0.631502	8.5841	-6.43662	9.10039e-07	7.57391e-06	5.60746
514	8135544	FOXP2	-0.606159	7.77804	-6.4272	9.31697e-07	7.72193e-06	5.58407
515	8167998	AR	-0.78866	7.84841	-6.41619	9.57654e-07	7.88762e-06	5.55675
516	7916986	NEGR1	-0.715856	8.25841	-6.41633	9.57332e-07	7.88762e-06	5.55708
517	8133057	ZNF138	-0.808558	8.40957	-6.40991	9.72785e-07	7.98941e-06	5.54116
518	7951140	LOC100131541	-0.79072	7.69676	-6.40803	9.77385e-07	8.01729e-06	5.53647
519	8060897	PLCB4	-1.02395	7.48064	-6.40198	9.92251e-07	8.11919e-06	5.52146
520	7969861	ITGBL1	-0.781655	8.74311	-6.39135	1.01899e-06	8.30732e-06	5.49502
521	8031646	ZNF667-AS1	-0.706348	7.86316	-6.38144	1.04455e-06	8.48104e-06	5.47038
522	8131042	LOC641737	-0.581314	6.83012	-6.37649	1.05755e-06	8.56915e-06	5.45808
523	8061013	ISM1	-0.86069	8.02198	-6.37092	1.0724e-06	8.6718e-06	5.44422
524	8035782	ZNF682	-0.819755	6.97126	-6.36756	1.08146e-06	8.7274e-06	5.43585
525	7928491	KAT6B	-0.591144	8.71659	-6.35875	1.10556e-06	8.88954e-06	5.41393
526	8013660	ALDOC	-0.663824	8.6284	-6.35329	1.1208e-06	8.98857e-06	5.40032
527	8018006	ABCA10	-1.14081	6.85734	-6.35241	1.12327e-06	9.00289e-06	5.39813
528	7933010	PARD3	-0.589863	9.62648	-6.34825	1.13502e-06	9.08611e-06	5.38779
529	8174119	ZMAT1	-0.696041	7.04765	-6.34547	1.14297e-06	9.14077e-06	5.38085
530	7913237	CAMK2N1	-0.931721	9.25804	-6.3435	1.14861e-06	9.18014e-06	5.37596
531	8091656	METTL15	-0.604983	8.20399	-6.33543	1.17208e-06	9.33403e-06	5.35585
532	8036302	LINC00665	-0.618981	6.4936	-6.33103	1.18507e-06	9.41463e-06	5.34488
533	7961900	ITPR2	-0.680935	9.67535	-6.31984	1.21881e-06	9.62542e-06	5.31698
534	8170119	FHL1	-1.03523	9.3632	-6.30352	1.26975e-06	9.95288e-06	5.27627
535	7960919	MFAP5	-1.13116	11.2487	-6.29321	1.30301e-06	1.01696e-05	5.25056
536	7953943	GABARAPL1	-0.595687	8.88063	-6.29013	1.31315e-06	1.02256e-05	5.24286
537	8168412	JPX	-0.678902	6.7665	-6.28193	1.34045e-06	1.03967e-05	5.2224
538	8141328	CYP3A5	-0.87008	7.84881	-6.26182	1.40995e-06	1.08388e-05	5.17215
539	8020495	CABLES1	-0.634936	7.67472	-6.25143	1.44725e-06	1.10616e-05	5.14619
540	7919314	FMO5	-1.01142	7.46981	-6.21378	1.59111e-06	1.19391e-05	5.052
541	7996377	CES4A	-0.652067	8.98888	-6.18562	1.70815e-06	1.26672e-05	4.98145
542	7916616	CYP2J2	-0.759356	7.16494	-6.15016	1.86802e-06	1.36798e-05	4.89254
543	7943890	LOC100132686	-0.729279	6.60683	-6.14542	1.8905e-06	1.38191e-05	4.88065
544	7923386	LMOD1	-0.710547	7.8456	-6.1444	1.89538e-06	1.38497e-05	4.87809
545	7918275	WDR47	-0.597657	8.85991	-6.14422	1.89629e-06	1.38512e-05	4.87761
546	8161044	TPM2	-0.852356	8.17751	-6.14039	1.91468e-06	1.39471e-05	4.86802
547	8007043	RAPGEFL1	-0.626174	9.8248	-6.13079	1.96173e-06	1.42044e-05	4.8439
548	8110032	CREBRF	-0.634279	8.90597	-6.12998	1.96573e-06	1.4223e-05	4.84187
549	7975076	HSPA2	-0.758492	9.60348	-6.12398	1.99579e-06	1.44039e-05	4.82679
550	8163202	SVEP1	-1.01679	9.13348	-6.11289	2.0525e-06	1.47473e-05	4.79895
551	7932177	CDNF	-0.651168	7.39268	-6.10759	2.08021e-06	1.48673e-05	4.78563
552	8171172	MXRA5	-0.631752	10.3304	-6.10067	2.11696e-06	1.50927e-05	4.76822
553	8110708	TPPP	-0.679785	7.6696	-6.09355	2.15545e-06	1.5296e-05	4.75032
554	8156134	NTRK2	-0.626926	7.54039	-6.08701	2.19143e-06	1.55237e-05	4.73387
555	7909127	MFSD4	-0.729281	7.64168	-6.08582	2.19805e-06	1.55651e-05	4.73088
556	8077499	LINC00312	-0.621307	6.31376	-6.08567	2.19884e-06	1.55652e-05	4.73052
557	7999674	MYH11	-1.2611	8.9825	-6.07772	2.24355e-06	1.58367e-05	4.71052
558	8104035	SORBS2	-0.701338	7.29881	-6.075	2.2591e-06	1.59224e-05	4.70366
559	7974270	ATL1	-0.7524	8.17362	-6.06129	2.33892e-06	1.63496e-05	4.66916
560	8042195	AHSA2	-0.734699	8.14148	-6.04384	2.4447e-06	1.69742e-05	4.62522
561	8070665	SIK1	-0.774169	8.98291	-6.04284	2.45093e-06	1.70115e-05	4.62269
562	8163181	C9orf152	-0.979918	5.57946	-6.00375	2.7065e-06	1.84577e-05	4.52416
563	8025918	CNN1	-0.996441	8.20623	-6.00342	2.70875e-06	1.84603e-05	4.52333
564	7923378	CSRP1	-0.58564	10.4777	-5.98877	2.81144e-06	1.89722e-05	4.48638
565	8128991	LAMA4	-0.633713	9.05293	-5.98632	2.829e-06	1.90585e-05	4.48019
566	8141950	RELN	-0.606221	7.22651	-5.98342	2.84994e-06	1.91028e-05	4.47287
567	8102200	DKK2	-0.832332	8.85162	-5.97423	2.91724e-06	1.94492e-05	4.44969
568	8089606	CFAP44	-0.625525	6.79815	-5.95613	3.05471e-06	2.01903e-05	4.40395
569	7961514	MGP	-1.03972	10.6515	-5.95008	3.10208e-06	2.04356e-05	4.38867
570	8105084	C7	-1.1236	6.61968	-5.94862	3.11356e-06	2.04774e-05	4.385
571	8141872	NAPEPLD	-0.712422	7.72007	-5.94121	3.17288e-06	2.07376e-05	4.36626
572	8005638	ALDH3A2	-0.61054	10.0258	-5.94089	3.17543e-06	2.07475e-05	4.36546
573	8048541	DES	-1.31004	9.27593	-5.93981	3.18423e-06	2.07981e-05	4.36272
574	8141035	SGCE	-0.730833	8.46163	-5.93606	3.21475e-06	2.097e-05	4.35324
575	7901720	PRKAA2	-0.765831	6.81739	-5.93191	3.24886e-06	2.1151e-05	4.34276
576	8056151	PLA2R1	-0.782877	9.6634	-5.91061	3.43e-06	2.21627e-05	4.28889
577	8143127	FAM180A	-0.670569	8.41697	-5.90778	3.45484e-06	2.22738e-05	4.28173
578	8058627	ERBB4	-0.73376	6.33524	-5.89873	3.53545e-06	2.27077e-05	4.25882
579	8126760	RCAN2	-0.800531	8.37153	-5.89888	3.53409e-06	2.27077e-05	4.2592
580	7957386	ACSS3	-0.775324	7.16543	-5.89763	3.54531e-06	2.27394e-05	4.25606
581	8033818	OLFM2	-0.599989	10.7496	-5.89582	3.56176e-06	2.28156e-05	4.25146
582	7958466	ACACB	-0.743248	7.3372	-5.88591	3.65285e-06	2.32795e-05	4.22639
583	8091385	CP	-0.981085	8.96078	-5.8755	3.75119e-06	2.37751e-05	4.20002
584	7946323	OR5P2	-1.25158	6.63648	-5.86869	3.81693e-06	2.40789e-05	4.18277
585	8023710	CDH19	-0.752395	6.1135	-5.86269	3.87579e-06	2.43687e-05	4.16758
586	7905428	TUFT1	-0.6081	9.27126	-5.85909	3.91156e-06	2.45285e-05	4.15846
587	8024062	CFD	-0.780078	10.8909	-5.84345	4.07087e-06	2.53758e-05	4.11883
588	8174761	NKAPP1	-0.592227	7.33845	-5.84281	4.07759e-06	2.54098e-05	4.11719
589	8103706	AADAT	-0.585972	6.61024	-5.84038	4.10297e-06	2.5544e-05	4.11103
590	7964927	TSPAN8	-1.82206	6.7709	-5.8337	4.17355e-06	2.58945e-05	4.0941
591	7964759	GRIP1	-0.604723	7.29263	-5.83171	4.19483e-06	2.59861e-05	4.08905
592	8052742	FBXO48	-0.674765	6.74593	-5.80971	4.4375e-06	2.72709e-05	4.03323
593	8106556	CMYA5	-0.902928	6.67558	-5.80531	4.48768e-06	2.74758e-05	4.02207
594	7978407	PRKD1	-0.621015	6.93422	-5.80079	4.53982e-06	2.76977e-05	4.01061
595	8108737	PCDHB13	-0.609665	7.17083	-5.79324	4.62838e-06	2.813e-05	3.99144
596	7977397	CRIP2	-0.720508	9.71755	-5.78984	4.66878e-06	2.83233e-05	3.98281
597	8046726	SSFA2	-0.584506	11.1257	-5.78407	4.73822e-06	2.86839e-05	3.96816
598	8078605	C3orf35	-0.67894	6.99188	-5.77347	4.86853e-06	2.93126e-05	3.94124
599	7961287	TAS2R19	-0.601388	6.69962	-5.75787	5.06687e-06	3.03388e-05	3.90161
600	7978586	CFL2	-0.621619	8.24113	-5.74739	5.20468e-06	3.09903e-05	3.87499
601	8041644	PLEKHH2	-0.880823	8.21944	-5.7259	5.49934e-06	3.24457e-05	3.82035
602	8147019	ZC2HC1A	-0.678033	9.39645	-5.71982	5.58572e-06	3.28484e-05	3.80488
603	8146687	ADHFE1	-0.765117	6.68604	-5.71295	5.68504e-06	3.33232e-05	3.7874
604	8168749	SRPX2	-0.705004	7.3478	-5.70847	5.75077e-06	3.3659e-05	3.776
605	8000574	NUPR1	-0.595529	10.0519	-5.70039	5.87122e-06	3.42967e-05	3.75543
606	7998634	HS3ST6	-0.656451	8.79713	-5.69798	5.90757e-06	3.44856e-05	3.74931
607	8155665	PGM5	-0.709402	7.30008	-5.69554	5.94476e-06	3.46621e-05	3.74309
608	8017885	ABCA8	-0.912011	7.65682	-5.66613	6.41088e-06	3.69051e-05	3.66821
609	7904158	OLFML3	-0.664377	9.16596	-5.66529	6.42467e-06	3.69524e-05	3.66608
610	7946757	SOX6	-0.669301	7.55209	-5.66211	6.4774e-06	3.72021e-05	3.65797
611	7932254	ITGA8	-0.751567	7.18224	-5.64313	6.80113e-06	3.87158e-05	3.60961
612	8164535	CRAT	-0.967009	8.47153	-5.61656	7.2819e-06	4.09846e-05	3.54188
613	8101881	ADH1B	-1.66852	8.8447	-5.58427	7.91272e-06	4.39519e-05	3.4595
614	8155327	ALDH1B1	-0.641357	7.73917	-5.56251	8.36864e-06	4.6042e-05	3.40397
615	8121601	FAM26E	-0.716368	7.75061	-5.558	8.46656e-06	4.64461e-05	3.39244
616	8163149	PTPN3	-0.662793	9.44584	-5.54551	8.74342e-06	4.76243e-05	3.36055
617	8101874	ADH1A	-1.01479	7.99206	-5.52888	9.1264e-06	4.94309e-05	3.31806
618	8099255	PSAPL1	-1.37346	9.3679	-5.52424	9.2361e-06	4.98584e-05	3.30622
619	7903227	PALMD	-0.666563	10.6688	-5.51988	9.34066e-06	5.03547e-05	3.29506
620	8128837	METTL24	-0.729327	6.79791	-5.50701	9.65587e-06	5.17741e-05	3.26217
621	8090872	KY	-0.606431	8.15105	-5.50462	9.71552e-06	5.20379e-05	3.25607
622	8157802	MIR181B2	-0.705876	6.29489	-5.48534	1.02111e-05	5.43566e-05	3.20677
623	8148385	TG	-0.63453	6.88261	-5.46045	1.08889e-05	5.75497e-05	3.1431
624	8124498	ZNF204P	-0.965408	6.53712	-5.45427	1.10642e-05	5.83401e-05	3.12728
625	8131496	GLCCI1	-0.733013	8.86629	-5.45171	1.11375e-05	5.86462e-05	3.12074
626	8041467	VIT	-0.622099	7.52965	-5.44264	1.14015e-05	5.97839e-05	3.09753
627	8163437	SLC46A2	-1.06678	8.63998	-5.44244	1.14075e-05	5.97994e-05	3.09701
628	7900009	AGO4	-0.60294	8.7226	-5.43433	1.1649e-05	6.08509e-05	3.07626
629	7953914	CLEC12B	-0.658399	6.64859	-5.42629	1.18936e-05	6.186e-05	3.05567
630	7983704	GLDN	-0.615577	8.22164	-5.42631	1.18929e-05	6.186e-05	3.05574
631	7970241	F10	-0.61605	8.8546	-5.41421	1.22711e-05	6.3478e-05	3.02473
632	7905536	SPRR4	-1.23909	9.29262	-5.40651	1.25177e-05	6.45481e-05	3.00503
633	8101637	HSD17B13	-0.916068	5.43315	-5.38713	1.31612e-05	6.74152e-05	2.95539
634	8174513	CHRDL1	-1.13808	9.47851	-5.38664	1.3178e-05	6.74494e-05	2.95412
635	8007420	AOC3	-0.618887	7.75469	-5.3694	1.37791e-05	6.99513e-05	2.90996
636	8067942	MIR99A	-0.637757	7.91365	-5.36531	1.39257e-05	7.05517e-05	2.89949
637	8082745	ACKR4	-0.767908	6.54326	-5.33896	1.49091e-05	7.4718e-05	2.83193
638	8068651	PCP4	-0.915205	8.20178	-5.33691	1.49883e-05	7.50394e-05	2.82669
639	7983910	AQP9	-1.34933	8.2418	-5.3293	1.52867e-05	7.63032e-05	2.80718
640	7934906	ACTA2	-0.853574	10.7413	-5.31847	1.57216e-05	7.81221e-05	2.77941
641	8144742	MICU3	-0.619067	6.6826	-5.31197	1.59887e-05	7.92715e-05	2.76274
642	8101893	ADH1C	-0.942	7.10498	-5.30977	1.60802e-05	7.95669e-05	2.7571
643	8104022	PDLIM3	-0.700286	7.04404	-5.30525	1.62696e-05	8.03445e-05	2.74551
644	8045776	GALNT13	-0.730775	6.11244	-5.30385	1.63289e-05	8.05775e-05	2.74191
645	7941505	CST6	-0.980239	9.77585	-5.29687	1.6627e-05	8.17253e-05	2.724
646	8180267	EPPK1	-0.627244	10.4573	-5.27481	1.76057e-05	8.56071e-05	2.66741
647	8121729	PLN	-1.01278	7.29414	-5.25931	1.8328e-05	8.85153e-05	2.62763
648	7897378	PER3	-0.690257	9.24315	-5.24427	1.90571e-05	9.14165e-05	2.58904
649	8174361	TSC22D3	-0.752927	9.46825	-5.24114	1.92126e-05	9.20517e-05	2.581
650	8099633	PPARGC1A	-1.14768	7.90081	-5.23198	1.96747e-05	9.39046e-05	2.55749
651	8083233	ZIC1	-0.685048	6.84442	-5.22356	2.01095e-05	9.5682e-05	2.53588
652	7981098	SERPINA12	-1.49777	10.0046	-5.21959	2.03182e-05	9.65141e-05	2.52566
653	8095303	ADGRL3	-0.991184	8.18556	-5.21866	2.0367e-05	9.66996e-05	2.52329
654	8084630	LOC344887	-0.700248	8.22232	-5.2182	2.03913e-05	9.6769e-05	2.52211
655	8162394	ASPN	-1.18054	8.47439	-5.20107	2.13192e-05	0.000100408	2.47811
656	8101284	PRKG2	-0.872703	6.94448	-5.19708	2.15408e-05	0.000101212	2.46788
657	7946306	OVCH2	-0.918093	6.26768	-5.17702	2.26932e-05	0.000105829	2.41636
658	7927876	TET1	-0.616349	6.73437	-5.17418	2.28616e-05	0.000106443	2.40905
659	8120967	NT5E	-0.604339	8.31192	-5.1649	2.34195e-05	0.000108682	2.38521
660	7933442	PTPN20	-0.673963	6.13397	-5.16049	2.36895e-05	0.000109782	2.37388
661	8080964	GXYLT2	-1.0308	8.6573	-5.15164	2.42402e-05	0.00011184	2.35116
662	8152119	NCALD	-0.918274	7.71038	-5.14754	2.45002e-05	0.000112805	2.34062
663	8046099	NOSTRIN	-0.709749	7.36174	-5.1315	2.55435e-05	0.000116907	2.2994
664	8089596	CFAP44	-0.627363	7.59659	-5.12382	2.60586e-05	0.000118882	2.27967
665	8119124	PI16	-0.902426	10.2595	-5.11138	2.69157e-05	0.000122323	2.24769
666	8108688	PCDHB3	-0.661455	6.51786	-5.10626	2.7276e-05	0.000123729	2.23455
667	7901535	PODN	-0.638775	9.5789	-5.10249	2.7545e-05	0.000124778	2.22486
668	8059996	PER2	-0.632615	8.64315	-5.09182	2.83207e-05	0.000127741	2.19742
669	8041853	EPCAM	-0.925818	6.88157	-5.08932	2.8505e-05	0.000128398	2.19101
670	8058063	RFTN2	-0.631528	8.10308	-5.0885	2.85663e-05	0.000128616	2.18889
671	8132118	AQP1	-0.595911	10.4626	-5.07415	2.96525e-05	0.000132489	2.15203
672	8026468	CYP4F12	-0.682971	7.95622	-5.07108	2.98909e-05	0.000133283	2.14412
673	8058857	IGFBP5	-0.716596	10.9866	-5.06539	3.03365e-05	0.0001347	2.1295
674	7942793	THRSP	-1.65364	8.14458	-5.06372	3.04686e-05	0.000135137	2.12521
675	7946579	LYVE1	-1.04164	9.75703	-5.05598	3.10888e-05	0.000137485	2.10531
676	7963479	KRT2	-1.77222	11.9378	-5.02162	3.3998e-05	0.000148674	2.01697
677	8122099	ENPP1	-1.01317	8.19295	-5.01502	3.45875e-05	0.000150921	2
678	7951351	PDGFD	-0.90231	8.10105	-4.9928	3.66483e-05	0.00015832	1.94287
679	8113709	LOX	-0.793105	10.0003	-4.9918	3.67436e-05	0.000158679	1.94031
680	8151684	MMP16	-0.601628	6.47062	-4.98283	3.76126e-05	0.000161645	1.91724
681	8067932	MIR99AHG	-0.764434	7.19494	-4.97727	3.81612e-05	0.000163593	1.90294
682	8149927	CLU	-0.619219	9.82015	-4.93984	4.20714e-05	0.000178	1.80669
683	8078155	GALNT15	-0.851794	7.49777	-4.93547	4.25527e-05	0.00017951	1.79547
684	8107429	LVRN	-0.582786	6.28276	-4.93229	4.29065e-05	0.000180888	1.7873
685	7940226	MS4A2	-0.696615	6.7998	-4.91351	4.50595e-05	0.000188767	1.73901
686	8020779	DSG2	-0.647025	7.52982	-4.90967	4.55128e-05	0.000190466	1.72914
687	7920193	LCE1C	-0.835984	11.5414	-4.88795	4.81643e-05	0.000199511	1.6733
688	7983650	SLC27A2	-0.766942	6.37695	-4.86528	5.10981e-05	0.000210049	1.615
689	7951686	IL18	-0.789245	9.75606	-4.84203	5.42921e-05	0.000221218	1.55524
690	7914342	FABP3	-0.669303	7.39302	-4.83489	5.5313e-05	0.000224734	1.53688
691	7938364	WEE1	-0.981823	8.92511	-4.8272	5.64342e-05	0.000228498	1.5171
692	7927169	ZNF487	-0.631135	7.13319	-4.81972	5.75462e-05	0.000232152	1.49787
693	7989365	RORA	-0.647691	11.0582	-4.8028	6.01421e-05	0.000240822	1.4544
694	8091511	P2RY14	-0.714813	9.52833	-4.76878	6.57244e-05	0.00026006	1.36698
695	8108693	PCDHB4	-0.727035	6.01543	-4.74727	6.95199e-05	0.000272839	1.3117
696	8042788	ACTG2	-1.56942	9.73395	-4.73472	7.18333e-05	0.000279553	1.27947
697	8162373	OGN	-1.17019	7.83963	-4.70262	7.81098e-05	0.000300432	1.19703
698	7970691	GPR12	-0.768476	6.8098	-4.69254	8.0191e-05	0.00030675	1.17115
699	7917199	TTLL7	-0.626124	7.09826	-4.67548	8.38418e-05	0.000318871	1.12735
700	7920175	FLG2	-1.91236	11.6436	-4.67156	8.47029e-05	0.000321849	1.1173
701	8108981	STK32A	-0.69297	6.89093	-4.67159	8.46967e-05	0.000321849	1.11737
702	8144802	PDGFRL	-0.605788	8.4963	-4.65772	8.78195e-05	0.000331474	1.08176
703	8155754	MAMDC2	-0.986837	8.67995	-4.65153	8.92487e-05	0.000335986	1.06589
704	7924309	ESRRG	-0.700901	5.77932	-4.64556	9.06497e-05	0.000340551	1.05057
705	8098439	EPCAM	-1.16959	6.55174	-4.58259	0.000106838	0.000391989	0.889058
706	8175234	GPC3	-0.867476	8.06584	-4.56143	0.000112902	0.000411586	0.834827
707	7897960	AADACL3	-1.5159	7.02187	-4.55581	0.000114568	0.000416441	0.820439
708	7989985	ITGA11	-0.67491	7.80667	-4.52242	0.000124992	0.000447723	0.734921
709	7922130	DPT	-0.687677	8.66989	-4.52159	0.000125264	0.000448534	0.732793
710	8109194	SLC26A2	-0.638676	8.48204	-4.51812	0.000126403	0.000451883	0.723905
711	7922598	ANGPTL1	-1.08827	9.09673	-4.50951	0.000129275	0.000461075	0.701851
712	8017964	ABCA6	-0.785572	8.88352	-4.50793	0.000129806	0.000462309	0.697823
713	8091243	PCOLCE2	-0.780433	7.39603	-4.50326	0.000131397	0.000466725	0.685867
714	8141094	PDK4	-0.869623	8.7434	-4.48752	0.000136902	0.00048301	0.645588
715	8085360	TIMP4	-0.642121	7.27597	-4.47551	0.000141259	0.000496099	0.614848
716	8119423	ADCY10P1	-0.817242	6.48121	-4.46732	0.000144305	0.000505727	0.59392
717	7920100	THEM5	-0.633151	9.2318	-4.46518	0.000145112	0.000507842	0.588448
718	7961580	LMO3	-0.585976	6.5196	-4.45697	0.000148254	0.000517024	0.567434
719	8109926	GABRP	-0.975841	8.19604	-4.42014	0.000163189	0.000561448	0.473318
720	8021081	SLC14A1	-1.26106	6.55026	-4.39953	0.000172191	0.000587653	0.420687
721	8104693	PDZD2	-0.73553	8.85527	-4.38862	0.000177154	0.000602734	0.392842
722	8168098	DGAT2L6	-2.04306	6.69353	-4.38368	0.000179448	0.000609605	0.380232
723	7908312	PRG4	-1.53699	9.47523	-4.3738	0.000184126	0.000622736	0.355023
724	7938348	WEE1	-0.67361	8.40797	-4.37209	0.000184945	0.000624977	0.350673
725	8162652	CTSV	-0.700714	8.6133	-4.37158	0.000185191	0.000625702	0.349372
726	8017927	ABCA9	-0.911678	7.89819	-4.35868	0.000191518	0.000644567	0.316466
727	7920642	MUC1	-0.811072	7.55746	-4.35183	0.000194967	0.000654519	0.298984
728	7917850	ARHGAP29	-0.712536	9.44863	-4.33924	0.000201463	0.000673265	0.266891
729	7923837	PM20D1	-2.06023	7.48407	-4.30546	0.000219971	0.000727316	0.18086
730	8015337	KRT15	-1.15283	9.15604	-4.30462	0.000220454	0.000728671	0.178714
731	7961710	ABCC9	-0.704769	9.23621	-4.30121	0.000222414	0.000734176	0.170052
732	7946326	OR5P3	-0.679339	6.48053	-4.27603	0.000237466	0.000777429	0.105986
733	8086538	LIMD1-AS1	-0.629059	6.96883	-4.26926	0.000241688	0.000789952	0.0887516
734	7954631	FAR2	-1.28132	8.43305	-4.2329	0.000265634	0.000858233	-0.00361567
735	8058837	PECR	-0.756169	7.36309	-4.21508	0.000278224	0.000891971	-0.0488683
736	7987315	ACTC1	-0.820022	6.48444	-4.21257	0.000280038	0.000897212	-0.0552204
737	7972428	OXGR1	-0.966364	7.00877	-4.21218	0.000280325	0.000897841	-0.0562195
738	8131263	SNORD13P2	-0.598788	7.15205	-4.20923	0.000282481	0.000903963	-0.0637042
739	8029773	IGFL2	-0.716867	7.03374	-4.20058	0.000288899	0.000921159	-0.0856519
740	7990683	ACSBG1	-0.67123	7.35211	-4.18972	0.000297153	0.00094506	-0.113168
741	7929882	SEMA4G	-0.654012	7.65462	-4.17666	0.000307398	0.000972062	-0.14627
742	7978351	CTSG	-0.610044	8.28876	-4.1743	0.00030929	0.00097696	-0.152261
743	8173349	AWAT2	-1.77026	7.19918	-4.15379	0.000326185	0.00102255	-0.204182
744	7993756	ACSM3	-0.611636	6.61088	-4.15116	0.000328423	0.00102908	-0.210855
745	8033097	RFX2	-0.606011	8.01203	-4.13758	0.000340192	0.00106129	-0.245216
746	8037750	IGFL4	-0.650783	8.36269	-4.11213	0.000363381	0.00112379	-0.309543
747	8147000	ZFHX4	-0.608656	7.25087	-4.10028	0.000374707	0.00115434	-0.339474
748	8143221	ATP6V0A4	-0.752528	7.39351	-4.09382	0.000381032	0.00117147	-0.355794
749	7905528	LCE1A	-0.635541	11.3285	-4.04028	0.000437637	0.00132387	-0.490762
750	8154491	ADAMTSL1	-0.749695	6.90818	-3.97207	0.000521924	0.00154463	-0.662186
751	7919055	HMGCS2	-0.792869	7.08496	-3.96685	0.000528998	0.00156116	-0.675279
752	7942064	GAL	-1.0151	7.94745	-3.91009	0.000612297	0.00177701	-0.817401
753	8073633	PNPLA3	-0.610935	7.82872	-3.90992	0.000612565	0.00177727	-0.817825
754	8014956	NR1D1	-0.697714	8.64046	-3.87847	0.000664168	0.00190728	-0.896356
755	7905563	LOR	-1.13948	10.989	-3.68937	0.00107764	0.00289612	-1.36507
756	7940565	FADS2	-1.55254	9.27735	-3.63389	0.00124098	0.00327724	-1.50133
757	7963471	KRT73	-0.672904	7.14415	-3.58019	0.00142204	0.00368893	-1.63261
758	7973797	COCH	-0.620842	7.5909	-3.56298	0.00148533	0.0038307	-1.67455
759	7938366	WEE1	-0.684045	7.73699	-3.50471	0.00172075	0.0043545	-1.81608
760	7951217	MMP7	-0.76404	7.86239	-3.48864	0.00179179	0.00451308	-1.85495
761	7960362	LOC100128816	-0.696676	7.4272	-3.48552	0.00180592	0.00454637	-1.86249
762	8027938	UPK1A	-0.605775	7.00491	-3.44184	0.00201546	0.00499259	-1.96787
763	7930025	ELOVL3	-1.1806	7.26772	-3.36896	0.00241866	0.0058341	-2.1426
764	7897426	CA6	-1.04366	7.99978	-3.3404	0.00259714	0.00620829	-2.2107
765	8115831	DUSP1	-0.661218	10.544	-3.33303	0.00264518	0.00631179	-2.22822
766	7907702	SOAT1	-0.707893	8.56703	-3.31233	0.00278493	0.00660402	-2.27741
767	8015273	KRT31	-0.974787	8.35443	-3.29997	0.00287174	0.00678901	-2.30672
768	8002020	TPPP3	-0.714789	9.20254	-3.29358	0.00291763	0.00688384	-2.32186
769	8026442	CYP4F8	-0.728741	6.59234	-3.28511	0.0029795	0.00701383	-2.34188
770	7989750	CILP	-0.782929	8.49453	-3.25212	0.00323305	0.0075342	-2.41976
771	7904421	HSD3B1	-0.740248	6.3389	-3.25117	0.00324065	0.00755016	-2.422
772	7920165	FLG	-0.990362	12.8726	-3.24583	0.00328369	0.0076415	-2.43457
773	8095504	MUC7	-0.872661	6.30165	-3.22356	0.00346922	0.00801899	-2.48691
774	8113369	SLCO4C1	-0.672175	6.15586	-3.21711	0.00352479	0.00812858	-2.50204
775	8014812	STAC2	-0.670162	8.01116	-3.19659	0.00370747	0.00849095	-2.55011
776	7963545	KRT79	-0.603824	8.07053	-3.19651	0.0037082	0.00849165	-2.55029
777	8083415	AADAC	-1.11492	6.80716	-3.12541	0.00441428	0.00989046	-2.71581
778	7940630	SCGB1D2	-1.2351	7.57939	-3.06945	0.00505897	0.0111446	-2.84492
779	8035980	RHPN2	-0.630702	7.32885	-3.00584	0.00590121	0.0127535	-2.99039
780	7903592	KIAA1324	-0.917389	8.29973	-2.87253	0.00812051	0.0168907	-3.29056
781	8136839	PIP	-1.37507	8.63962	-2.75925	0.0106076	0.0213577	-3.5402
782	7940636	SCGB2A2	-1.03057	9.30649	-2.75777	0.0106445	0.0214211	-3.54343
783	8107769	SLC12A2	-0.678573	10.1145	-2.68154	0.0127117	0.0250084	-3.70835
784	8103769	HPGD	-0.583697	10.7167	-2.56575	0.0165827	0.0316254	-3.9539
785	8059580	DNER	-0.696681	7.65551	-2.53247	0.0178837	0.0337804	-4.02332
786	8168107	AWAT1	-0.735083	6.93943	-2.48872	0.0197385	0.0368613	-4.11376
787	7975779	FOS	-0.793923	8.70397	-2.48662	0.0198315	0.0370078	-4.11806
788	7963845	DCD	-0.831975	9.36972	-1.96541	0.0604186	0.0975285	-5.11454
789	8084710	ADIPOQ	-0.589678	7.65032	-1.63581	0.114242	0.169056	-5.65563
	ProbeID	GeneSymbol	logFC	AveExpr	t	P.Value	adj.P.Val	B
790	7961440	PLBD1	1.37272	11.0632	18.2578	4.25748e-16	8.48984e-12	26.5024
791	8047788	ADAM23	1.62898	7.75253	15.6324	1.59559e-14	1.17369e-10	23.115
792	7979658	GPX2	1.39273	9.44779	15.5637	1.76574e-14	1.17369e-10	23.0191
793	7948444	TCN1	5.38539	9.73036	15.0727	3.68589e-14	1.83751e-10	22.3202
794	8000799	GDPD3	2.11945	10.1992	14.173	1.49478e-13	2.48423e-10	20.9823
795	7970448	GJB6	2.33928	11.2665	14.4817	9.17435e-14	2.48423e-10	21.45
796	8045539	KYNU	3.28788	9.0699	14.4083	1.02969e-13	2.48423e-10	21.3395
797	8021603	SERPINB13	2.1186	11.4486	14.5513	8.22815e-14	2.48423e-10	21.5541
798	8003298	SLC7A5	1.50783	9.29911	14.5333	8.46331e-14	2.48423e-10	21.5272
799	8066258	SNORA71A	1.38413	8.90812	14.3163	1.19056e-13	2.48423e-10	21.2005
800	8151032	GGH	1.14527	8.83953	13.7728	2.85019e-13	3.57672e-10	20.3622
801	7905571	S100A9	3.82823	11.9449	13.7686	2.86984e-13	3.57672e-10	20.3555
802	8136336	AKR1B10	3.34213	8.37342	13.701	3.20496e-13	3.75942e-10	20.2492
803	8140967	SAMD9	2.55638	10.106	13.5047	4.42773e-13	4.90518e-10	19.9377
804	7961120	CLEC7A	1.36842	6.61197	13.2682	6.56805e-13	6.23683e-10	19.557
805	7902850	GBP6	2.34961	8.06127	13.1562	7.93062e-13	7.18839e-10	19.3747
806	8044541	IL36G	3.09818	10.9591	13.0011	1.03178e-12	8.94554e-10	19.12
807	8158224	SLC27A4	0.694635	9.63068	12.917	1.19123e-12	9.89767e-10	18.9808
808	8112668	GCNT4	1.41953	8.5986	12.8309	1.38096e-12	1.10151e-09	18.8375
809	7930208	INA	1.44974	8.5364	12.7434	1.60579e-12	1.18596e-09	18.6912
810	8084947	FBXO45	1.10574	9.47844	12.7214	1.66821e-12	1.18806e-09	18.6542
811	8006214	ADAP2	1.20658	9.63791	12.5947	2.07934e-12	1.21953e-09	18.4403
812	7987792	PLA2G4D	2.36324	9.99213	12.5993	2.06249e-12	1.21953e-09	18.4482
813	7905553	SPRR1B	1.55199	12.1595	12.6465	1.89984e-12	1.21953e-09	18.528
814	8066260	SNORA71C	1.49433	8.92068	12.3656	3.10928e-12	1.7268e-09	18.0492
815	7966259	GLTP	0.775873	12.0087	12.3378	3.26599e-12	1.76019e-09	18.0013
816	7970441	GJB2	2.61298	10.7218	12.2556	3.77914e-12	1.9323e-09	17.8593
817	8028570	PAPL	2.71954	9.6175	12.2198	4.02804e-12	2.00808e-09	17.7972
818	8082058	CSTA	1.2648	11.6548	12.1847	4.28844e-12	2.08575e-09	17.7361
819	7920697	GBA	0.940746	10.3271	12.1511	4.55458e-12	2.11216e-09	17.6775
820	8101449	HPSE	1.77469	9.10396	12.1315	4.71756e-12	2.13802e-09	17.6432
821	8114709	FCHSD1	1.41226	9.09907	12.0058	5.91469e-12	2.56402e-09	17.4227
822	7954527	ARNTL2	1.02119	9.73425	11.9425	6.63311e-12	2.81428e-09	17.3109
823	8057744	STAT1	1.29177	11.1967	11.7869	8.80628e-12	3.5838e-09	17.0342
824	8085393	TMEM40	0.992745	10.558	11.7187	9.97933e-12	3.70746e-09	16.912
825	8038716	KLK9	1.51251	8.88455	11.6814	1.06874e-11	3.75562e-09	16.845
826	7920238	S100A12	4.65373	8.67741	11.6962	1.04019e-11	3.75562e-09	16.8714
827	7916024	TTC39A	1.09587	8.89265	11.5894	1.26681e-11	4.35544e-09	16.6787
828	7952046	MPZL2	1.21375	11.36	11.5766	1.29718e-11	4.35598e-09	16.6555
829	8122058	ARG1	1.54392	10.9918	11.5151	1.45407e-11	4.75339e-09	16.5438
830	8088180	WNT5A	1.6297	8.412	11.4919	1.5183e-11	4.88328e-09	16.5015
831	7963421	KRT6A	2.5996	12.6214	11.3937	1.82399e-11	5.50372e-09	16.3219
832	8089652	NAA50	0.754324	11.5136	11.3533	1.96761e-11	5.6864e-09	16.2477
833	7928766	C10orf99	1.89634	11.2869	11.3035	2.161e-11	5.90308e-09	16.1559
834	7958884	OAS1	1.77147	9.58335	11.3066	2.14818e-11	5.90308e-09	16.1617
835	7967117	OASL	2.29425	8.31332	11.2464	2.4069e-11	6.39946e-09	16.0502
836	8177222	CD24	1.64223	10.9083	11.2029	2.61316e-11	6.70452e-09	15.9696
837	7964285	SDR9C7	1.0224	9.69867	11.1943	2.65612e-11	6.70452e-09	15.9536
838	7920687	GBAP1	1.48453	8.38889	11.1842	2.70785e-11	6.74966e-09	15.9347
839	8053366	SUCLG1	0.768561	9.71831	11.1717	2.77266e-11	6.82587e-09	15.9115
840	8118945	PPARD	0.817925	9.52802	11.1521	2.87782e-11	6.99837e-09	15.875
841	7945169	TMEM45B	1.05243	11.1543	11.1365	2.96428e-11	7.12176e-09	15.846
842	7978222	TGM1	1.80542	10.3646	11.1185	3.06789e-11	7.28295e-09	15.8123
843	8100664	TMPRSS11D	4.34905	8.81312	11.0617	3.41894e-11	7.92757e-09	15.706
844	7944447	ABCG4	0.987497	7.80034	10.9918	3.90947e-11	8.41083e-09	15.5744
845	7976443	IFI27	2.04082	11.1006	10.99	3.92261e-11	8.41083e-09	15.5711
846	8038725	KLK10	1.39324	11.2801	10.9443	4.28338e-11	8.80565e-09	15.4847
847	8094556	PGM2	0.714671	11.0788	10.9337	4.37155e-11	8.89521e-09	15.4647
848	8015376	KRT16	3.03535	11.6531	10.9087	4.58734e-11	9.05705e-09	15.4173
849	7920182	LCE3E	2.51158	12.1764	10.8705	4.93827e-11	9.59436e-09	15.3449
850	8094988	CWH43	0.757113	10.0587	10.8289	5.35258e-11	9.79227e-09	15.2658
851	7914127	IFI6	2.3943	11.5529	10.836	5.27928e-11	9.79227e-09	15.2793
852	7897620	PGD	0.854824	10.2714	10.8425	5.21415e-11	9.79227e-09	15.2915
853	8165711	PLCXD1	0.82623	8.64589	10.837	5.26948e-11	9.79227e-09	15.2811
854	7905576	S100A7A	4.22389	10.3383	10.809	5.56391e-11	1.00366e-08	15.2277
855	8044961	RNU4ATAC	1.56956	9.73199	10.7935	5.73395e-11	1.00795e-08	15.1981
856	8176286	PLCXD1	0.861172	8.78241	10.7339	6.43911e-11	1.10692e-08	15.0841
857	8090018	PARP9	1.38608	8.88915	10.706	6.79965e-11	1.14908e-08	15.0305
858	7950899	RAB38	0.901476	10.9506	10.6901	7.01465e-11	1.17546e-08	14.9999
859	7926531	ARL5B	0.861744	10.392	10.6302	7.88829e-11	1.28216e-08	14.8844
860	8102800	SLC7A11	1.49163	8.68785	10.6188	8.06627e-11	1.29175e-08	14.8625
861	8037179	CNFN	1.26497	12.8279	10.5738	8.81245e-11	1.32593e-08	14.7754
862	8023688	SERPINB4	4.85312	11.667	10.5801	8.70317e-11	1.32593e-08	14.7877
863	8062927	PI3	3.78369	11.4655	10.5553	9.14025e-11	1.34019e-08	14.7395
864	7902702	CLCA2	0.758748	11.7577	10.4974	1.02476e-10	1.44927e-08	14.6269
865	8026424	CYP4F22	0.82002	10.359	10.4754	1.07036e-10	1.45198e-08	14.5841
866	7996211	GINS3	0.921887	7.83407	10.4755	1.07004e-10	1.45198e-08	14.5844
867	8106820	POLR3G	1.13906	8.46539	10.4893	1.04135e-10	1.45198e-08	14.6111
868	7944463	NLRX1	0.668599	8.8876	10.428	1.17584e-10	1.51274e-08	14.4915
869	8026339	SNRPG	1.28868	8.20379	10.4088	1.22159e-10	1.56152e-08	14.4539
870	8146435	RGS20	0.613233	6.92666	10.3836	1.28455e-10	1.62122e-08	14.4044
871	8042503	MXD1	1.32801	9.89312	10.364	1.33577e-10	1.63415e-08	14.3659
872	7964687	C12orf56	1.22009	7.22645	10.3504	1.3724e-10	1.65488e-08	14.3392
873	7915910	PDZK1IP1	1.0975	10.827	10.3485	1.37762e-10	1.65488e-08	14.3355
874	8060745	SMOX	1.10176	8.27122	10.3383	1.40598e-10	1.66885e-08	14.3154
875	7963406	KRT6B	2.56193	12.343	10.3256	1.44217e-10	1.67199e-08	14.2904
876	8133670	POR	0.643328	9.64778	10.2891	1.55138e-10	1.73798e-08	14.2184
877	7975268	ARG2	1.00967	7.35504	10.2771	1.58929e-10	1.77051e-08	14.1946
878	7920191	LCE3A	2.13197	10.3579	10.2654	1.62702e-10	1.80246e-08	14.1715
879	7975284	RDH12	0.747048	9.94529	10.2401	1.71173e-10	1.87548e-08	14.1215
880	8022927	SLC39A6	0.601949	10.5311	10.236	1.72597e-10	1.87713e-08	14.1133
881	8086451	HIGD1A	1.2804	9.90543	10.2162	1.7962e-10	1.9257e-08	14.074
882	8165639	CYSRT1	0.674448	8.60016	10.2013	1.8509e-10	1.94224e-08	14.0444
883	7955719	HIGD1A	1.20978	10.3328	10.1988	1.86033e-10	1.94224e-08	14.0394
884	8160914	VCP	0.602411	11.1557	10.1868	1.90573e-10	1.97928e-08	14.0156
885	8033054	FUT3	1.15479	7.25201	10.1792	1.93543e-10	1.98953e-08	14.0004
886	8022711	DSC2	1.81985	11.4366	10.1713	1.96647e-10	2.01094e-08	13.9847
887	8068713	MX1	2.32038	9.11357	10.1089	2.23065e-10	2.13349e-08	13.8603
888	8064375	SRXN1	0.846294	8.63425	10.1221	2.17207e-10	2.13349e-08	13.8866
889	8136115	STRIP2	0.719363	6.71482	10.1003	2.27006e-10	2.13493e-08	13.843
890	8004175	TXNDC17	0.945331	7.45445	10.0911	2.31291e-10	2.15467e-08	13.8246
891	8129627	VNN3	1.96998	6.31702	10.0653	2.43711e-10	2.22048e-08	13.773
892	7986068	BLM	0.857869	6.89839	9.9885	2.84988e-10	2.46015e-08	13.6186
893	7920244	S100A8	2.97663	12.8145	9.97111	2.95294e-10	2.50247e-08	13.5835
894	8001197	NETO2	1.93996	8.38898	9.93732	3.16425e-10	2.59664e-08	13.5153
895	8066262	SNORA71D	1.37355	11.4848	9.91658	3.30165e-10	2.65476e-08	13.4733
896	7970810	SLC7A1	0.924567	10.0082	9.90804	3.36001e-10	2.68934e-08	13.456
897	7958174	TXNRD1	0.625832	8.68382	9.89817	3.42876e-10	2.72402e-08	13.436
898	7939007	LUZP2	1.08227	7.10335	9.89137	3.47694e-10	2.7314e-08	13.4222
899	8175288	MOSPD1	0.622832	8.53105	9.89371	3.46028e-10	2.7314e-08	13.4269
900	7975799	FLVCR2	0.997525	9.05303	9.86787	3.64896e-10	2.77731e-08	13.3745
901	8132070	GARS	0.598136	10.6616	9.86619	3.66166e-10	2.77731e-08	13.3711
902	7920297	S100A14	0.907935	10.5235	9.83427	3.91033e-10	2.888e-08	13.3062
903	8018774	ST6GALNAC1	0.696706	7.23723	9.81715	4.05083e-10	2.95889e-08	13.2713
904	8164428	TRUB2	0.60678	8.86679	9.80952	4.11509e-10	2.99166e-08	13.2558
905	7991283	RHCG	3.88978	9.44697	9.77291	4.43849e-10	3.161e-08	13.181
906	7991546	CERS3	0.583699	11.6539	9.76439	4.51744e-10	3.19518e-08	13.1636
907	7985202	PSMA4	0.625109	10.3355	9.76033	4.5556e-10	3.21001e-08	13.1553
908	8124394	HIST1H2BB	1.24322	7.19605	9.72349	4.91702e-10	3.39203e-08	13.0798
909	7958895	OAS3	1.69354	9.09454	9.70514	5.10796e-10	3.4647e-08	13.0422
910	8180298	TCEB1	0.639885	9.84577	9.70512	5.10818e-10	3.4647e-08	13.0421
911	7928589	PPIF	0.99289	9.95966	9.67861	5.39764e-10	3.61189e-08	12.9876
912	7938812	TMEM86A	0.969322	9.09356	9.67311	5.45977e-10	3.64125e-08	12.9763
913	8034304	ACP5	0.728207	8.35995	9.67108	5.48285e-10	3.64445e-08	12.9722
914	7958913	OAS2	2.34951	9.77228	9.64755	5.75833e-10	3.80222e-08	12.9237
915	7992987	HMOX2	0.970357	9.71421	9.63699	5.88643e-10	3.87397e-08	12.9019
916	8034974	EPHX3	0.714967	10.5914	9.63073	5.9639e-10	3.89921e-08	12.889
917	8095148	TMEM165	0.66083	10.3681	9.61644	6.14451e-10	3.97116e-08	12.8595
918	7909285	PFKFB2	0.595904	7.93461	9.59594	6.41349e-10	4.06004e-08	12.8171
919	7979269	GCH1	0.751791	8.02937	9.57876	6.64812e-10	4.12991e-08	12.7816
920	7898809	EPHB2	0.929267	7.90625	9.54508	7.13436e-10	4.34681e-08	12.7118
921	8042942	HK2	1.34101	9.38383	9.51373	7.61978e-10	4.4943e-08	12.6467
922	7906613	SLAMF7	1.02363	7.63037	9.51681	7.57061e-10	4.4943e-08	12.6531
923	7939150	PRRG4	0.732558	9.4366	9.49817	7.87314e-10	4.5639e-08	12.6143
924	7995539	NOD2	0.750864	8.53097	9.48934	8.02078e-10	4.62261e-08	12.5959
925	7924977	PGBD5	1.3175	7.21556	9.47878	8.20127e-10	4.686e-08	12.5739
926	8157216	UGCG	1.01642	10.1155	9.46773	8.39442e-10	4.78266e-08	12.5509
927	8038785	VSIG10L	0.581219	8.97917	9.45916	8.5475e-10	4.82849e-08	12.533
928	8021727	CNDP2	0.873945	9.00101	9.45105	8.6948e-10	4.85667e-08	12.5161
929	8027932	COX6B1	0.795173	10.0848	9.44677	8.77384e-10	4.87351e-08	12.5071
930	7945740	RPL26L1	0.647205	8.57162	9.44424	8.82072e-10	4.88541e-08	12.5019
931	8084891	FAM43A	1.27383	9.31233	9.41151	9.45225e-10	5.10806e-08	12.4334
932	7985873	TICRR	1.21759	7.43209	9.34908	1.07893e-09	5.61147e-08	12.3025
933	7969428	UCHL3	0.642052	10.5035	9.31772	1.15328e-09	5.88173e-08	12.2365
934	8058708	ABCA12	0.832191	11.5894	9.31345	1.16379e-09	5.90512e-08	12.2275
935	7921099	CRABP2	1.79233	9.18189	9.31204	1.16729e-09	5.90786e-08	12.2245
936	7908766	TIMM17A	0.764223	7.77927	9.29307	1.21541e-09	6.07895e-08	12.1845
937	7914592	TMEM54	0.594234	10.5008	9.29271	1.21634e-09	6.07895e-08	12.1838
938	8133688	SNORA14A	1.04947	7.27577	9.28992	1.22359e-09	6.09991e-08	12.1779
939	7905533	IVL	1.30189	9.93385	9.28631	1.23304e-09	6.13169e-08	12.1703
940	7974603	PSMA3	0.765255	9.64002	9.28252	1.24303e-09	6.1507e-08	12.1623
941	8008372	EPN3	0.657965	8.87847	9.27947	1.25113e-09	6.17543e-08	12.1559
942	7998843	PRSS27	1.32979	9.57413	9.27505	1.263e-09	6.21864e-08	12.1465
943	8000028	DCUN1D3	0.990736	9.81452	9.24715	1.34048e-09	6.54845e-08	12.0875
944	8155214	MELK	1.20209	6.9336	9.22425	1.40774e-09	6.69914e-08	12.0391
945	8121257	PRDM1	0.915682	10.7075	9.22204	1.41441e-09	6.69945e-08	12.0344
946	7935270	BLNK	0.599488	8.03492	9.21735	1.42869e-09	6.73511e-08	12.0244
947	7962441	TWF1	0.583464	10.8633	9.216	1.4328e-09	6.73854e-08	12.0216
948	8133876	CD36	1.22017	10.7765	9.20634	1.46274e-09	6.85407e-08	12.0011
949	8068583	KCNJ15	1.54941	8.20747	9.18144	1.54294e-09	7.08934e-08	11.9482
950	8168470	COX7B	1.03369	8.7955	9.17694	1.5579e-09	7.14161e-08	11.9387
951	8018975	LGALS3BP	1.15451	9.29524	9.16509	1.59803e-09	7.26718e-08	11.9135
952	7920205	SPRR2A	2.75922	12.2111	9.15289	1.64045e-09	7.38424e-08	11.8875
953	8093141	WDR53	0.697262	7.80755	9.14823	1.65697e-09	7.42508e-08	11.8776
954	7914940	MRPS15	0.698502	10.3983	9.12366	1.74688e-09	7.69463e-08	11.8252
955	8091515	GPR87	0.636824	9.66951	9.1002	1.83742e-09	7.94809e-08	11.7752
956	8180414	ST6GALNAC1	0.663637	7.25034	9.09432	1.86085e-09	7.98003e-08	11.7626
957	8124413	HIST1H4D	1.14515	8.17973	9.08353	1.90468e-09	8.06396e-08	11.7395
958	8139706	SEC61G	0.616224	8.95578	9.07248	1.95066e-09	8.18912e-08	11.7159
959	7915926	STIL	1.09551	7.3894	9.07499	1.94011e-09	8.18912e-08	11.7213
960	7936064	NT5C2	0.685545	9.85292	9.06086	2.00024e-09	8.34068e-08	11.691
961	7920252	S100A7	2.26297	12.2841	9.04439	2.0727e-09	8.53962e-08	11.6558
962	8145317	ADAMDEC1	2.30902	7.5892	9.00495	2.25752e-09	9.11123e-08	11.5711
963	8109344	GM2A	0.997059	11.8054	8.99754	2.29408e-09	9.1676e-08	11.5552
964	7901010	KIF2C	0.807848	7.05567	8.99775	2.29301e-09	9.1676e-08	11.5556
965	7918345	PSMA5	0.71275	8.87373	8.99475	2.308e-09	9.20476e-08	11.5492
966	7986092	FURIN	0.616041	9.59259	8.99069	2.32839e-09	9.24908e-08	11.5405
967	7953775	A2ML1	1.02132	11.8885	8.98255	2.36991e-09	9.38579e-08	11.5229
968	8113491	STARD4	1.11097	7.514	8.95536	2.51411e-09	9.69349e-08	11.4644
969	8075857	TST	0.681635	9.18127	8.95513	2.51536e-09	9.69349e-08	11.4639
970	8096335	HERC6	2.75346	9.44106	8.94394	2.57735e-09	9.86148e-08	11.4397
971	8065868	EIF6	0.729696	10.4578	8.9368	2.61774e-09	9.95589e-08	11.4243
972	8045946	PSMD14	0.666224	9.90111	8.9362	2.62115e-09	9.95589e-08	11.423
973	8100675	TMPRSS11A	1.92866	6.09819	8.91932	2.71932e-09	1.0212e-07	11.3866
974	7949995	MRPL21	0.606116	8.55728	8.91672	2.73477e-09	1.02322e-07	11.381
975	7965606	HAL	1.20805	11.5219	8.90464	2.80777e-09	1.04264e-07	11.3548
976	8055465	CXCR4	1.0937	8.19629	8.89524	2.86593e-09	1.05442e-07	11.3345
977	8161024	RMRP	1.12947	11.985	8.89606	2.86078e-09	1.05442e-07	11.3363
978	8112260	DEPDC1B	0.914697	7.47771	8.88637	2.92199e-09	1.06323e-07	11.3153
979	8011354	TRPV3	0.807274	8.57653	8.87319	3.00733e-09	1.08248e-07	11.2867
980	8012309	ALOX12B	1.08495	10.6979	8.8632	3.07373e-09	1.09845e-07	11.2651
981	7920291	S100A16	0.704376	11.1471	8.81926	3.38411e-09	1.1777e-07	11.1697
982	8077103	TYMP	1.26282	9.29083	8.81784	3.39468e-09	1.17932e-07	11.1666
983	8155802	GDA	2.15024	9.23247	8.8117	3.44069e-09	1.18949e-07	11.1532
984	8029779	IGFL1	2.3911	8.90466	8.8119	3.43917e-09	1.18949e-07	11.1537
985	7899774	HDAC1	0.761869	9.88131	8.79347	3.5811e-09	1.22081e-07	11.1135
986	7981481	C14orf2	0.777885	8.81877	8.77915	3.69557e-09	1.25063e-07	11.0823
987	8110090	SFXN1	0.794113	9.24225	8.7778	3.70655e-09	1.25063e-07	11.0794
988	8117330	HIST1H3A	1.02843	7.82657	8.7543	3.90313e-09	1.29721e-07	11.0281
989	7935627	GOT1	0.859769	9.89264	8.75264	3.91742e-09	1.29979e-07	11.0245
990	7939314	EHF	0.873862	11.5051	8.7494	3.94545e-09	1.30576e-07	11.0174
991	7990674	CIB2	0.711769	7.73798	8.74336	3.99833e-09	1.30921e-07	11.0042
992	8117888	RAN	0.789427	10.3796	8.73951	4.03231e-09	1.31601e-07	10.9958
993	8040440	GEN1	0.705466	8.8366	8.72553	4.15852e-09	1.35057e-07	10.9652
994	7998637	MSRB1	0.61638	8.88165	8.71527	4.2537e-09	1.36811e-07	10.9428
995	8002249	SMPD3	1.06575	9.48366	8.7023	4.37718e-09	1.39433e-07	10.9144
996	8019762	P4HB	0.612991	11.4324	8.70045	4.39514e-09	1.3956e-07	10.9103
997	8013906	TWF1	0.625497	10.925	8.69451	4.4532e-09	1.40731e-07	10.8973
998	8082066	FAM162A	0.698881	8.98118	8.67799	4.61878e-09	1.44589e-07	10.8611
999	8142120	NAMPT	1.45125	11.4331	8.65787	4.829e-09	1.50403e-07	10.8169
1000	7933084	NAMPT	1.49062	11.6979	8.65663	4.84222e-09	1.50403e-07	10.8142
1001	8104738	SUB1	0.902941	10.1235	8.64737	4.94252e-09	1.53042e-07	10.7938
1002	8040430	VSNL1	0.973235	10.7562	8.63885	5.03679e-09	1.53808e-07	10.7751
1003	8004184	XAF1	1.6756	10.2257	8.64146	5.00775e-09	1.53808e-07	10.7808
1004	8157691	SKA2	0.605811	10.3746	8.62957	5.14147e-09	1.56052e-07	10.7547
1005	7949075	TRMT112	0.687734	11.1243	8.62818	5.15733e-09	1.56295e-07	10.7516
1006	7920984	CCT3	0.709484	9.85282	8.61304	5.33349e-09	1.59932e-07	10.7183
1007	7902553	IFI44	2.04344	8.83878	8.61201	5.34576e-09	1.6006e-07	10.716
1008	8112841	HOMER1	1.06089	8.10685	8.61108	5.35676e-09	1.60149e-07	10.714
1009	7898916	GRHL3	0.625758	10.0464	8.60053	5.48372e-09	1.62967e-07	10.6907
1010	8138640	CYCS	0.736242	8.67703	8.59782	5.51683e-09	1.63464e-07	10.6847
1011	7980438	SPTLC2	0.93055	9.60867	8.59036	5.60907e-09	1.64971e-07	10.6683
1012	8061579	TPX2	0.826593	8.07911	8.59124	5.59813e-09	1.64971e-07	10.6702
1013	8135827	HYAL4	1.69275	6.37627	8.58896	5.62657e-09	1.65242e-07	10.6652
1014	8007071	CDC6	1.37231	6.89302	8.58413	5.68724e-09	1.66463e-07	10.6545
1015	8044552	IL36RN	1.47073	9.69375	8.58209	5.71321e-09	1.66804e-07	10.65
1016	7931930	PRKCQ	1.32114	7.34762	8.5797	5.74358e-09	1.67201e-07	10.6447
1017	8009241	SNORD104	1.65793	9.44683	8.57988	5.74134e-09	1.67201e-07	10.6451
1018	7997381	CENPN	1.0555	8.71652	8.56917	5.87974e-09	1.70418e-07	10.6215
1019	8009417	KPNA2	1.1833	10.5025	8.55772	6.03157e-09	1.72562e-07	10.5962
1020	8001764	GOT2	0.660116	10.7983	8.53245	6.38096e-09	1.81775e-07	10.5403
1021	8070330	PSMG1	0.592067	8.97096	8.51412	6.64735e-09	1.86434e-07	10.4997
1022	7902565	ADGRL2	0.593206	9.51531	8.50918	6.72121e-09	1.87977e-07	10.4887
1023	8072678	HMOX1	0.810255	9.78642	8.49254	6.97569e-09	1.93466e-07	10.4518
1024	7985134	IDH3A	0.937595	11.0674	8.48698	7.06302e-09	1.95488e-07	10.4394
1025	8109563	NIPAL4	0.706538	9.39244	8.48665	7.06821e-09	1.95488e-07	10.4387
1026	7934920	LIPA	0.583493	9.22815	8.48134	7.15268e-09	1.97005e-07	10.4269
1027	7929334	CEP55	1.15421	7.7961	8.47722	7.21887e-09	1.98554e-07	10.4178
1028	8019737	KPNA2	1.15705	10.4234	8.47609	7.23723e-09	1.98785e-07	10.4152
1029	8041961	CHAC2	0.975658	6.49816	8.47361	7.27748e-09	1.99341e-07	10.4097
1030	8162729	TRIM14	0.685682	8.82326	8.45804	7.53571e-09	2.04448e-07	10.3751
1031	8040223	RRM2	1.50157	7.57375	8.42005	8.20589e-09	2.19054e-07	10.2905
1032	8131944	NFE2L3	0.605003	9.24607	8.39855	8.61194e-09	2.26857e-07	10.2425
1033	8160968	STOML2	0.637005	9.77205	8.37003	9.18271e-09	2.38428e-07	10.1788
1034	7920210	SPRR2B	2.41992	10.7299	8.36828	9.21904e-09	2.38749e-07	10.1749
1035	8038760	KLK13	2.20885	9.59975	8.36327	9.32356e-09	2.4083e-07	10.1637
1036	8158167	LCN2	2.94127	9.92523	8.36142	9.3627e-09	2.40905e-07	10.1595
1037	8152845	FAM49B	0.828352	9.02262	8.36035	9.38521e-09	2.41173e-07	10.1571
1038	7920185	LCE3D	1.45642	12.6691	8.35687	9.45915e-09	2.42449e-07	10.1493
1039	8107998	UQCRQ	0.675378	8.89699	8.3553	9.49254e-09	2.42992e-07	10.1458
1040	8163348	C9orf84	0.94075	6.20631	8.32745	1.0108e-08	2.56116e-07	10.0834
1041	8047372	NDUFB3	0.652196	6.99569	8.32641	1.01319e-08	2.56397e-07	10.0811
1042	7897801	RNU5E-1	2.13694	8.00103	8.31325	1.04376e-08	2.6227e-07	10.0516
1043	8030067	SULT2B1	0.752525	9.56192	8.30767	1.05699e-08	2.62812e-07	10.039
1044	8058824	MREG	0.799052	8.82331	8.3015	1.07185e-08	2.65512e-07	10.0252
1045	8122336	ABRACL	0.827431	8.10413	8.29002	1.10004e-08	2.70481e-07	9.99939
1046	8154848	PRSS3	0.682963	8.72831	8.27824	1.12975e-08	2.76421e-07	9.97292
1047	7955179	TUBA1C	1.1128	11.3483	8.26612	1.16119e-08	2.82727e-07	9.94564
1048	7932069	NUDT5	0.583364	9.27574	8.25763	1.18376e-08	2.8717e-07	9.92652
1049	7967030	RNU4-1	1.49165	8.22165	8.25216	1.19854e-08	2.90383e-07	9.91419
1050	8141076	PON2	0.666854	10.517	8.24802	1.20983e-08	2.9172e-07	9.90487
1051	8091327	PLSCR1	1.18478	8.90208	8.24564	1.2164e-08	2.92243e-07	9.8995
1052	8124262	TDP2	0.665148	8.98651	8.24044	1.23083e-08	2.95355e-07	9.88778
1053	7980535	DYNLL1	0.616897	11.2964	8.23965	1.23303e-08	2.95469e-07	9.886
1054	7990345	SEMA7A	0.834024	8.31492	8.20802	1.32487e-08	3.1045e-07	9.81462
1055	8119661	RRP36	0.683388	7.99818	8.19154	1.3755e-08	3.19883e-07	9.77736
1056	7905544	SPRR1A	1.4512	12.0898	8.18893	1.38367e-08	3.20834e-07	9.77147
1057	8055702	NMI	1.06379	8.38911	8.18221	1.405e-08	3.23897e-07	9.75627
1058	8020762	DSG3	1.10539	11.6855	8.16329	1.46691e-08	3.34216e-07	9.71342
1059	7993478	ABCC1	0.661352	9.39645	8.16079	1.47528e-08	3.34683e-07	9.70776
1060	8160151	ZDHHC21	0.996142	9.83624	8.15316	1.50115e-08	3.38625e-07	9.69049
1061	7985213	CHRNA5	0.83618	6.90855	8.14889	1.51586e-08	3.40787e-07	9.68079
1062	8047339	BZW1	1.014	10.8315	8.1347	1.56576e-08	3.48081e-07	9.64861
1063	8105077	CARD6	1.18467	7.2353	8.1171	1.62997e-08	3.56396e-07	9.60866
1064	8082075	DTX3L	0.734104	9.12254	8.11094	1.6531e-08	3.5831e-07	9.59466
1065	8123388	UNC93A	0.855218	9.42548	8.10205	1.68706e-08	3.64088e-07	9.57445
1066	8017133	SKA2	0.616245	8.99426	8.10118	1.69042e-08	3.64417e-07	9.57247
1067	7927710	CDK1	1.39499	6.95923	8.09481	1.71523e-08	3.68031e-07	9.55799
1068	7961693	LDHB	0.747549	9.52036	8.09072	1.73136e-08	3.70442e-07	9.54868
1069	8121502	GTF3C6	0.638244	9.29684	8.07796	1.78271e-08	3.78988e-07	9.51963
1070	8072710	APOL6	1.13321	9.26991	8.07158	1.80894e-08	3.83337e-07	9.50512
1071	8006812	PSMB3	0.819017	10.2015	8.05442	1.88155e-08	3.92468e-07	9.466
1072	8020110	RAB31	0.945179	10.7247	8.05171	1.89325e-08	3.93674e-07	9.45984
1073	8180321	HIST2H4A	1.11831	9.24038	8.04618	1.91744e-08	3.96635e-07	9.44722
1074	8180255	HIST2H4B	1.11831	9.24038	8.04618	1.91744e-08	3.96635e-07	9.44722
1075	8011850	C1QBP	0.776206	9.67415	7.99589	2.15234e-08	4.35234e-07	9.33234
1076	8058498	FZD5	0.743557	7.86	7.98629	2.20047e-08	4.42334e-07	9.31035
1077	8148280	SQLE	0.870997	11.0242	7.98479	2.20811e-08	4.42976e-07	9.30691
1078	8092067	RPL22L1	1.06051	6.60736	7.98362	2.21402e-08	4.43716e-07	9.30425
1079	8003068	MPHOSPH6	0.991864	8.61791	7.97355	2.26599e-08	4.51862e-07	9.28118
1080	7945014	CHEK1	0.8411	8.05669	7.96243	2.32484e-08	4.6111e-07	9.25569
1081	7987780	PLA2G4E	1.0598	10.8931	7.96252	2.32435e-08	4.6111e-07	9.25591
1082	7920220	PGLYRP3	0.759422	10.2758	7.96031	2.33624e-08	4.62631e-07	9.25083
1083	7982757	CASC5	1.03747	7.79902	7.9365	2.46819e-08	4.83478e-07	9.19621
1084	8129618	VNN1	1.17058	6.70481	7.9294	2.50901e-08	4.89879e-07	9.1799
1085	8101945	H2AFZ	0.791499	10.1103	7.92587	2.52958e-08	4.92601e-07	9.17178
1086	7970513	SKA3	1.03225	7.3232	7.92388	2.54123e-08	4.93423e-07	9.16721
1087	7977507	RPPH1	0.953913	10.1136	7.89315	2.72845e-08	5.2115e-07	9.09653
1088	7937079	BNIP3	0.705545	10.3346	7.86835	2.88979e-08	5.42611e-07	9.03941
1089	8104760	TARS	0.690784	8.80001	7.86543	2.90942e-08	5.45784e-07	9.03267
1090	8157454	ATP6V1G1	0.613649	10.0448	7.8613	2.93743e-08	5.48459e-07	9.02315
1091	8180034	TAP2	0.601432	8.42036	7.86152	2.93593e-08	5.48459e-07	9.02365
1092	8130499	DYNLT1	0.816044	8.57959	7.85446	2.98439e-08	5.55059e-07	9.00738
1093	8125483	TAP2	0.599263	8.41524	7.84926	3.02061e-08	5.59276e-07	8.99538
1094	8179351	CFB	1.34161	8.69623	7.84758	3.03244e-08	5.60894e-07	8.99149
1095	8178115	CFB	1.48801	8.8559	7.82502	3.19556e-08	5.85686e-07	8.93939
1096	8118345	CFB	1.45275	8.70762	7.82321	3.20903e-08	5.86537e-07	8.93521
1097	7963313	GALNT6	0.880532	8.71579	7.82138	3.22271e-08	5.88499e-07	8.93098
1098	8133106	SNORA22	1.67129	9.96278	7.81705	3.25534e-08	5.93913e-07	8.92096
1099	7973067	PNP	1.66801	9.5144	7.81363	3.28134e-08	5.9811e-07	8.91305
1100	8062490	SNORA60	0.642903	8.72586	7.81162	3.2967e-08	5.99266e-07	8.90841
1101	8078729	MYD88	0.67959	9.57905	7.80915	3.31572e-08	6.02174e-07	8.90268
1102	8017843	SLC16A6	0.996298	8.82921	7.80047	3.38336e-08	6.11673e-07	8.8826
1103	7920228	PGLYRP4	1.09915	8.89194	7.79967	3.38963e-08	6.12117e-07	8.88076
1104	7905486	CRCT1	1.02736	11.5352	7.79437	3.43168e-08	6.18167e-07	8.8685
1105	8026490	UCA1	1.17483	7.52428	7.79078	3.46056e-08	6.22245e-07	8.86016
1106	8180392	TIMM8B	0.748333	8.94154	7.79008	3.46615e-08	6.22689e-07	8.85856
1107	8166469	SAT1	0.946777	10.5758	7.78113	3.53919e-08	6.34667e-07	8.83782
1108	8073192	UQCRFS1	0.588454	9.96516	7.77625	3.57969e-08	6.40748e-07	8.8265
1109	8178841	TAP2	0.591066	8.347	7.76862	3.64389e-08	6.50931e-07	8.80883
1110	8110318	PRELID1	0.62623	10.3233	7.75727	3.74168e-08	6.62048e-07	8.78249
1111	8129649	SLC18B1	0.673965	8.77392	7.75655	3.74794e-08	6.62568e-07	8.78083
1112	8126839	TNFRSF21	1.14881	8.77521	7.74583	3.84287e-08	6.71609e-07	8.75595
1113	8102560	MAD2L1	0.917152	7.14003	7.74432	3.85649e-08	6.71699e-07	8.75243
1114	7944164	TMPRSS4	1.50933	8.15033	7.74539	3.84683e-08	6.71699e-07	8.75492
1115	8077786	IRAK2	0.921499	7.83127	7.73269	3.96265e-08	6.8832e-07	8.72542
1116	8113773	ALDH7A1	0.708104	9.35198	7.7309	3.97927e-08	6.89405e-07	8.72126
1117	8006736	DUSP14	0.779195	9.63274	7.72172	4.06555e-08	6.97686e-07	8.69992
1118	8160431	MIR31HG	1.22194	6.48325	7.72059	4.07626e-08	6.98922e-07	8.69731
1119	7994109	PLK1	1.02767	8.35849	7.70324	4.24513e-08	7.19831e-07	8.65693
1120	8082974	ESYT3	0.617915	9.12212	7.69882	4.28921e-08	7.25848e-07	8.64666
1121	8124531	HIST1H3I	1.20681	10.4861	7.69502	4.32758e-08	7.29512e-07	8.6378
1122	7929258	KIF11	0.904364	8.04024	7.67781	4.50559e-08	7.53741e-07	8.59771
1123	8048227	CXCR2	1.25824	6.95124	7.67712	4.51292e-08	7.54334e-07	8.59609
1124	8094278	NCAPG	0.945301	7.72409	7.66854	4.60458e-08	7.66443e-07	8.57609
1125	7943197	HEPHL1	3.77682	9.5208	7.66501	4.64282e-08	7.71285e-07	8.56786
1126	7948088	SLC25A33	0.633682	6.81107	7.64435	4.87349e-08	7.99936e-07	8.51963
1127	8156043	PSAT1	0.585766	8.71826	7.63816	4.94477e-08	8.08755e-07	8.50519
1128	8007397	PSME3	0.595455	10.3299	7.63819	4.94449e-08	8.08755e-07	8.50525
1129	7926807	PDSS1	0.903888	9.18632	7.63493	4.98244e-08	8.12386e-07	8.49764
1130	8115623	ATP10B	0.740915	9.69205	7.63254	5.0105e-08	8.15627e-07	8.49205
1131	8120838	TTK	1.22342	7.31122	7.62033	5.15637e-08	8.29888e-07	8.46351
1132	7979307	DLGAP5	1.35291	7.5432	7.61097	5.27112e-08	8.44268e-07	8.44162
1133	7979085	PYGL	0.792652	10.0243	7.60509	5.34449e-08	8.51914e-07	8.42786
1134	8129861	IFNGR1	0.724692	10.1249	7.60006	5.40814e-08	8.60684e-07	8.41609
1135	8014974	TOP2A	1.01848	8.75348	7.58902	5.55065e-08	8.78456e-07	8.39021
1136	7985317	CEMIP	0.806084	7.52645	7.56872	5.82254e-08	9.13512e-07	8.34264
1137	8103289	PLRG1	0.654654	9.39703	7.56439	5.8823e-08	9.22161e-07	8.33248
1138	7904967	RNVU1-19	1.11978	7.22477	7.55179	6.05983e-08	9.44055e-07	8.3029
1139	7974404	CDKN3	1.11332	7.11484	7.55141	6.06516e-08	9.44147e-07	8.30203
1140	7917576	GBP5	1.66692	7.36981	7.54999	6.08553e-08	9.45843e-07	8.29869
1141	7983969	CCNB2	1.17858	8.00271	7.52644	6.43354e-08	9.90666e-07	8.24337
1142	8040080	RSAD2	2.62704	8.37603	7.52275	6.49001e-08	9.94752e-07	8.23468
1143	8066493	SLPI	1.16129	11.6357	7.51815	6.56082e-08	1.00329e-06	8.22388
1144	8105828	CCNB1	1.26501	7.32703	7.51288	6.64311e-08	1.01277e-06	8.21148
1145	8142554	AASS	0.897456	9.17432	7.50935	6.6988e-08	1.01737e-06	8.20318
1146	8043657	CNNM4	1.05857	8.87033	7.49776	6.88515e-08	1.03386e-06	8.17588
1147	8072587	SLC5A1	1.23173	10.1345	7.49822	6.87769e-08	1.03386e-06	8.17696
1148	7919151	RNVU1-10	0.75051	8.49157	7.4947	6.93513e-08	1.03824e-06	8.16868
1149	7919392	RNVU1-10	0.75051	8.49157	7.4947	6.93513e-08	1.03824e-06	8.16868
1150	8114618	NDUFA2	0.58137	8.27307	7.49422	6.94299e-08	1.03864e-06	8.16756
1151	8165843	ARSF	1.5476	8.0069	7.49025	7.00857e-08	1.04453e-06	8.1582
1152	7905986	FDPS	0.591456	8.64032	7.47405	7.28282e-08	1.06784e-06	8.12001
1153	8095139	SRD5A3	0.595099	9.31751	7.47122	7.33176e-08	1.07265e-06	8.11335
1154	8103601	DDX60L	1.40958	9.0245	7.46295	7.47688e-08	1.09148e-06	8.09385
1155	7971296	EPSTI1	1.44027	7.70824	7.45948	7.53867e-08	1.09855e-06	8.08566
1156	8169504	SLC6A14	3.05614	10.4479	7.45931	7.54184e-08	1.09855e-06	8.08525
1157	7978846	POLE2	0.793225	7.37809	7.45409	7.63582e-08	1.10658e-06	8.07292
1158	8082816	SRPRB	0.668431	9.30149	7.44117	7.87348e-08	1.13198e-06	8.04243
1159	8139737	PSPH	0.625232	8.21485	7.4116	8.44662e-08	1.19542e-06	7.97252
1160	8002778	MLKL	0.836747	7.54731	7.4096	8.48696e-08	1.19942e-06	7.96778
1161	8092348	LAMP3	1.16482	9.56444	7.40406	8.59936e-08	1.21359e-06	7.95469
1162	8151871	CCNE2	0.894229	8.09564	7.40304	8.62023e-08	1.21567e-06	7.95228
1163	8070701	CSTB	0.61031	11.7478	7.40151	8.65178e-08	1.2184e-06	7.94864
1164	8146198	POLB	0.986908	9.32488	7.38841	8.92586e-08	1.24906e-06	7.91761
1165	7966315	ARPC3	0.594386	10.3075	7.37825	9.14429e-08	1.27426e-06	7.89356
1166	7999319	CARHSP1	1.1301	9.06111	7.37627	9.18766e-08	1.27659e-06	7.88885
1167	7914563	YARS	0.618516	8.46774	7.37573	9.19945e-08	1.27659e-06	7.88757
1168	8109639	PTTG1	1.07689	7.37061	7.3647	9.44446e-08	1.30334e-06	7.86142
1169	8052331	PNPT1	0.827181	8.68318	7.35601	9.64217e-08	1.32512e-06	7.84081
1170	8067140	CYP24A1	1.53297	6.46607	7.34829	9.82139e-08	1.34419e-06	7.82248
1171	8094259	LAP3	0.703438	9.15422	7.34653	9.86282e-08	1.34561e-06	7.8183
1172	8127854	ME1	0.953239	10.5465	7.34331	9.93883e-08	1.35007e-06	7.81066
1173	8047127	MYO1B	0.898578	9.91997	7.33138	1.0226e-07	1.37875e-06	7.78231
1174	8060432	TGM3	1.1801	11.4614	7.32877	1.02899e-07	1.38549e-06	7.77612
1175	8112902	DHFR	0.803477	8.43558	7.30743	1.08284e-07	1.44627e-06	7.72537
1176	7951679	TIMM8B	0.613047	8.52014	7.30519	1.08863e-07	1.4497e-06	7.72005
1177	8002987	CMC2	0.615104	9.82912	7.30355	1.09292e-07	1.45099e-06	7.71615
1178	8022640	DHFR	0.786245	8.48999	7.3018	1.09751e-07	1.45611e-06	7.71198
1179	8161114	GBA2	0.646514	9.13898	7.29099	1.12626e-07	1.4834e-06	7.68625
1180	7920196	SPRR2D	2.18998	7.90447	7.28007	1.1561e-07	1.51713e-06	7.66022
1181	8108301	KIF20A	1.28171	7.49204	7.27522	1.16961e-07	1.53299e-06	7.64866
1182	8102643	CCNA2	1.096	8.59533	7.27411	1.17272e-07	1.53446e-06	7.64602
1183	7978553	SPTSSA	1.05385	8.90843	7.27239	1.17757e-07	1.53959e-06	7.64191
1184	7948274	UBE2L6	0.789498	9.17123	7.27217	1.17818e-07	1.53959e-06	7.6414
1185	7942832	DDIAS	0.902148	7.3134	7.26173	1.20804e-07	1.57373e-06	7.6165
1186	8124391	HIST1H2AB	0.794269	7.23182	7.26056	1.21141e-07	1.57373e-06	7.61372
1187	8148184	FAM83A	1.25296	8.35063	7.26003	1.21296e-07	1.57472e-06	7.61245
1188	8028563	MRPS12	0.823512	7.29404	7.24427	1.25969e-07	1.63108e-06	7.57483
1189	8090448	RUVBL1	0.788171	8.20856	7.22784	1.31034e-07	1.68035e-06	7.53561
1190	8047161	NABP1	1.05701	8.59359	7.21029	1.36679e-07	1.7371e-06	7.49364
1191	8143327	PARP12	0.716816	9.44052	7.20852	1.37262e-07	1.74223e-06	7.4894
1192	7902541	IFI44L	2.08796	9.86409	7.20634	1.37983e-07	1.747e-06	7.48419
1193	8061471	GINS1	0.704908	7.6934	7.20328	1.39001e-07	1.75654e-06	7.47688
1194	7966035	CKAP4	0.627499	10.0432	7.20292	1.3912e-07	1.75693e-06	7.47603
1195	7947248	KIF18A	0.98372	6.91065	7.20152	1.39591e-07	1.76176e-06	7.47267
1196	7904715	RNVU1-6	0.917133	6.93119	7.19688	1.41159e-07	1.77593e-06	7.46155
1197	8019046	EIF4A3	0.749665	10.0503	7.1911	1.43134e-07	1.79747e-06	7.44772
1198	8180268	CYP51A1	0.727842	9.62457	7.18272	1.4605e-07	1.8271e-06	7.42765
1199	7991209	MRPL46	0.712089	9.12497	7.17923	1.4728e-07	1.83557e-06	7.41931
1200	7898616	PLA2G2F	1.11841	9.07303	7.17416	1.49092e-07	1.85006e-06	7.40715
1201	7929065	IFIT1	1.96007	9.10891	7.16247	1.5335e-07	1.88996e-06	7.37912
1202	8156743	FOXE1	0.754425	7.63655	7.16032	1.54143e-07	1.89738e-06	7.37399
1203	7900510	CTPS1	0.851995	8.41237	7.14886	1.58462e-07	1.94216e-06	7.34649
1204	7920285	S100A2	1.37694	8.22573	7.14273	1.60821e-07	1.96288e-06	7.33179
1205	8170298	UBE2NL	0.737126	7.39456	7.13673	1.63167e-07	1.98397e-06	7.31738
1206	7977879	PSMB5	0.639999	9.99166	7.1274	1.66883e-07	2.02131e-06	7.29497
1207	8028756	PSMC4	0.594827	9.71492	7.1118	1.73289e-07	2.08417e-06	7.25749
1208	7991406	PRC1	0.632291	8.64523	7.11118	1.73548e-07	2.08521e-06	7.25601
1209	8030094	FUT2	0.88709	8.01132	7.10675	1.75417e-07	2.0985e-06	7.24534
1210	7918284	TAF13	0.65526	8.35675	7.06773	1.92781e-07	2.26933e-06	7.15142
1211	7945371	IFITM3	0.816465	10.6291	7.04035	2.06001e-07	2.38595e-06	7.08542
1212	8049243	NEU2	0.658726	8.58047	7.03228	2.10077e-07	2.42287e-06	7.06593
1213	8056285	IFIH1	1.16004	8.20441	7.03084	2.10811e-07	2.42713e-06	7.06246
1214	7974851	HIF1A	0.66527	11.3711	7.02723	2.12662e-07	2.43858e-06	7.05376
1215	8124380	HIST1H1A	1.02166	8.10739	7.02691	2.12827e-07	2.43907e-06	7.05299
1216	7921434	AIM2	1.38585	6.22629	7.01244	2.20437e-07	2.50612e-06	7.01802
1217	8015806	ETV4	0.605529	7.05259	7.00493	2.24492e-07	2.54497e-06	6.99989
1218	8046124	DHRS9	1.38	7.78574	7.00376	2.25134e-07	2.54934e-06	6.99705
1219	8086185	PLCD1	0.70952	8.71757	6.99189	2.31719e-07	2.60615e-06	6.96836
1220	7929052	IFIT3	1.56847	7.81865	6.99073	2.32375e-07	2.61206e-06	6.96555
1221	7907830	QSOX1	0.70369	9.67699	6.98248	2.37084e-07	2.6575e-06	6.94558
1222	8126095	CCDC167	0.581084	7.75132	6.98103	2.37921e-07	2.66098e-06	6.94208
1223	8138941	NT5C3A	0.655824	7.65006	6.97706	2.40227e-07	2.68205e-06	6.93248
1224	8180305	MRPL36	0.707228	9.92736	6.97336	2.42404e-07	2.69892e-06	6.9235
1225	7989647	KIAA0101	1.15501	7.37794	6.94907	2.57165e-07	2.83125e-06	6.86468
1226	7984330	ZWILCH	0.626987	8.51003	6.93893	2.63601e-07	2.885e-06	6.84009
1227	8126820	ADGRF1	1.52572	6.4063	6.90537	2.86085e-07	3.06546e-06	6.75864
1228	8109333	GPX3	0.895061	10.5938	6.90315	2.8764e-07	3.07881e-06	6.75325
1229	8070102	GART	0.615708	8.3371	6.89392	2.942e-07	3.13035e-06	6.73081
1230	7996219	NDRG4	0.71051	9.2245	6.89372	2.94338e-07	3.13035e-06	6.73034
1231	7919560	RNVU1-15	1.18833	6.33332	6.88855	2.98082e-07	3.16678e-06	6.71777
1232	7980861	CATSPERB	1.04004	5.98043	6.87994	3.0442e-07	3.22382e-06	6.69683
1233	8085754	SGOL1	0.879049	6.97061	6.87868	3.05363e-07	3.23036e-06	6.69376
1234	8115907	NOP16	0.787909	7.82886	6.87545	3.07779e-07	3.25075e-06	6.68591
1235	8043602	NCAPH	0.863556	7.68769	6.87313	3.09531e-07	3.265e-06	6.68027
1236	8072735	APOL1	1.53165	7.98517	6.86999	3.11914e-07	3.28241e-06	6.67263
1237	8067167	AURKA	1.03742	7.40284	6.86997	3.11929e-07	3.28241e-06	6.67259
1238	8062603	TOP1	0.807968	10.545	6.85399	3.24367e-07	3.3936e-06	6.63368
1239	7950906	CTSC	0.76109	10.8908	6.84396	3.32428e-07	3.45078e-06	6.60926
1240	8149955	PBK	1.04102	6.71337	6.83319	3.41317e-07	3.52288e-06	6.583
1241	8009380	SNORA38B	1.02262	11.3563	6.81826	3.54036e-07	3.62601e-06	6.5466
1242	8082100	PARP14	1.01272	9.40118	6.81633	3.55716e-07	3.6376e-06	6.54189
1243	7982663	BUB1B	0.725954	7.3758	6.80966	3.61581e-07	3.68813e-06	6.52562
1244	8047702	ICOS	1.29392	6.14292	6.7901	3.79361e-07	3.8303e-06	6.47786
1245	7919556	RNVU1-15	1.16432	6.36084	6.77098	3.97603e-07	3.97026e-06	6.43113
1246	8025402	ANGPTL4	1.30402	8.41452	6.76614	4.02354e-07	3.9969e-06	6.41931
1247	7942594	SNORD15B	0.775899	7.86192	6.76282	4.05648e-07	4.01242e-06	6.4112
1248	8083941	ECT2	0.732006	8.00464	6.76039	4.08086e-07	4.03093e-06	6.40524
1249	8138527	STEAP1B	1.05487	7.24847	6.75223	4.16359e-07	4.08192e-06	6.38527
1250	8060675	CDC25B	0.724147	8.60038	6.74965	4.19009e-07	4.09983e-06	6.37896
1251	8035304	BST2	1.2956	7.58665	6.74481	4.24022e-07	4.14481e-06	6.36713
1252	7921667	CD48	0.90229	7.6222	6.74019	4.28866e-07	4.18806e-06	6.35582
1253	7968484	BRCA2	0.776306	7.14471	6.72198	4.48531e-07	4.33551e-06	6.31122
1254	7897728	FBXO6	0.722141	8.20879	6.72073	4.49918e-07	4.34261e-06	6.30815
1255	7938035	TRIM22	1.3415	9.75147	6.71739	4.53639e-07	4.37217e-06	6.29995
1256	7983512	SQRDL	0.737087	9.35459	6.70868	4.63473e-07	4.45404e-06	6.27862
1257	8025551	C19orf66	0.654308	8.47581	6.69506	4.79304e-07	4.57968e-06	6.2452
1258	8136790	PRSS2	0.669803	6.78815	6.69285	4.81923e-07	4.60251e-06	6.23978
1259	8104901	IL7R	1.48789	7.94956	6.69136	4.83696e-07	4.61502e-06	6.23613
1260	8032491	LMNB2	0.582585	8.55617	6.68156	4.95541e-07	4.6988e-06	6.21206
1261	8047692	CTLA4	0.821628	6.45289	6.66933	5.10728e-07	4.81989e-06	6.18203
1262	8100615	UBA6	0.624127	9.35097	6.66243	5.19494e-07	4.88412e-06	6.1651
1263	7925062	SIPA1L2	0.654133	8.4883	6.65413	5.30266e-07	4.969e-06	6.14468
1264	8088371	DNASE1L3	0.823173	6.86794	6.65083	5.34596e-07	5.00455e-06	6.13659
1265	7981068	SERPINA1	1.591	8.01419	6.65048	5.35064e-07	5.00455e-06	6.13572
1266	8096361	HERC5	0.933426	6.89198	6.6498	5.35969e-07	5.00832e-06	6.13404
1267	7916282	LRP8	0.946598	8.4682	6.63986	5.49302e-07	5.10421e-06	6.10959
1268	7993638	TMC5	1.0091	8.64477	6.63876	5.50788e-07	5.11325e-06	6.10691
1269	8031398	NLRP2	1.41639	7.22093	6.63336	5.58201e-07	5.1712e-06	6.09361
1270	8165735	CSF2RA	0.686561	7.89593	6.62401	5.71266e-07	5.26658e-06	6.07059
1271	8176306	CSF2RA	0.686561	7.89593	6.62401	5.71266e-07	5.26658e-06	6.07059
1272	8054580	BUB1	0.891216	7.86731	6.61933	5.77911e-07	5.31654e-06	6.05909
1273	8097480	NAA15	0.591037	9.35887	6.61926	5.78019e-07	5.31654e-06	6.0589
1274	8075720	APOL2	0.586883	7.18391	6.60541	5.98177e-07	5.48425e-06	6.0248
1275	8100338	ERVMER34-1	0.643572	6.85749	6.58709	6.25946e-07	5.69174e-06	5.97967
1276	7924508	SUSD4	0.703416	7.41415	6.58368	6.31259e-07	5.7296e-06	5.97126
1277	7957052	CCT2	0.778896	9.37114	6.57376	6.46987e-07	5.8431e-06	5.94678
1278	8124437	HIST1H3F	0.679041	8.5478	6.57042	6.52373e-07	5.88109e-06	5.93853
1279	8008784	PRR11	0.823963	7.95322	6.55468	6.78343e-07	6.05638e-06	5.8997
1280	7899502	RNU11	0.620682	7.52322	6.54847	6.8888e-07	6.12164e-06	5.88437
1281	8124524	HIST1H2AK	0.843912	7.87934	6.54605	6.93041e-07	6.15313e-06	5.87838
1282	8024572	GNA15	0.8074	10.3242	6.51966	7.4e-07	6.45791e-06	5.81317
1283	8042381	PNO1	0.673468	8.49875	6.51602	7.46725e-07	6.51376e-06	5.80417
1284	8095723	EPGN	3.01868	6.7431	6.5078	7.62159e-07	6.62232e-06	5.78383
1285	8126058	PPIL1	0.72662	7.7902	6.5069	7.63864e-07	6.63285e-06	5.7816
1286	8044548	IL36A	3.45586	9.3885	6.50228	7.72695e-07	6.69054e-06	5.77017
1287	7960340	FOXM1	0.831973	7.60239	6.4959	7.85068e-07	6.77121e-06	5.75437
1288	8127534	MB21D1	0.867362	6.96334	6.49018	7.96322e-07	6.83281e-06	5.74022
1289	8062766	MYBL2	0.73707	7.60442	6.48764	8.01376e-07	6.86731e-06	5.73392
1290	8019842	TYMS	0.698868	8.49527	6.47419	8.28666e-07	7.04397e-06	5.70062
1291	7990818	BCL2A1	0.933	6.48196	6.46115	8.56035e-07	7.21479e-06	5.6683
1292	7926259	MCM10	0.671053	7.11446	6.44847	8.8352e-07	7.39331e-06	5.63688
1293	8034772	ASF1B	0.867612	7.6482	6.4405	9.01274e-07	7.51036e-06	5.61709
1294	7912198	ENO1	0.676709	11.9907	6.43409	9.15793e-07	7.61227e-06	5.6012
1295	8032834	LRG1	1.06352	8.3604	6.41841	9.52368e-07	7.86709e-06	5.56225
1296	8110106	HRH2	1.07	7.26705	6.41745	9.54635e-07	7.87238e-06	5.55989
1297	8068697	MX2	1.7564	9.07951	6.41604	9.58017e-07	7.88762e-06	5.55637
1298	8019857	NDC80	0.773541	6.6304	6.40863	9.7591e-07	8.00848e-06	5.53797
1299	8055688	RND3	0.670477	10.0633	6.3946	1.01074e-06	8.25354e-06	5.5031
1300	8048926	SP140L	0.609253	7.02496	6.3842	1.03737e-06	8.43649e-06	5.47724
1301	7936439	AFAP1L2	0.70114	7.87742	6.36469	1.08926e-06	8.77902e-06	5.42871
1302	7921868	FCGR3A	0.870766	7.3203	6.36456	1.08962e-06	8.77902e-06	5.42838
1303	8023392	SNORA37	0.819987	8.44317	6.35796	1.10777e-06	8.90368e-06	5.41195
1304	8050102	CMPK2	0.976695	8.45462	6.35399	1.11884e-06	8.98177e-06	5.40207
1305	8132458	MRPL32	0.641642	8.81528	6.34976	1.13076e-06	9.05563e-06	5.39153
1306	7934898	ANKRD22	0.925947	9.83592	6.33343	1.17798e-06	9.37357e-06	5.35085
1307	8018849	TK1	0.675538	8.54786	6.32947	1.18973e-06	9.44064e-06	5.34099
1308	8094743	RHOH	0.696155	6.77926	6.32653	1.19851e-06	9.50658e-06	5.33367
1309	7910997	EXO1	0.676032	6.7119	6.32448	1.20469e-06	9.54418e-06	5.32856
1310	7900699	CDC20	0.838545	7.89522	6.31721	1.22687e-06	9.66997e-06	5.31042
1311	7923086	ASPM	0.806399	7.8639	6.31669	1.22845e-06	9.67568e-06	5.30914
1312	7929072	IFIT5	0.898449	8.33566	6.30328	1.27049e-06	9.95477e-06	5.27569
1313	8131339	FSCN1	0.683569	9.85	6.30121	1.27712e-06	1.00027e-05	5.27052
1314	8149330	CTSB	0.605398	11.3157	6.29435	1.29929e-06	1.01445e-05	5.25341
1315	7944401	HMBS	0.684564	8.70382	6.28918	1.31629e-06	1.02451e-05	5.24048
1316	8124440	HIST1H3G	0.768743	7.22137	6.2748	1.3647e-06	1.05601e-05	5.20458
1317	8097461	CCRN4L	0.663755	8.09449	6.2533	1.44046e-06	1.10193e-05	5.15087
1318	8020411	SNRPD1	0.668016	7.6721	6.25238	1.44379e-06	1.10394e-05	5.14857
1319	7929078	KIF20B	0.583705	7.51691	6.23979	1.49028e-06	1.1321e-05	5.11707
1320	8109712	HMMR	0.769384	6.39007	6.23511	1.50792e-06	1.1428e-05	5.10538
1321	8124527	HIST1H1B	0.800608	8.71775	6.234	1.51214e-06	1.14478e-05	5.1026
1322	8025584	SNORD105	0.682662	6.64042	6.23015	1.52684e-06	1.15388e-05	5.09298
1323	8162059	SLC28A3	0.876524	9.09941	6.22155	1.5603e-06	1.17589e-05	5.07143
1324	8100131	GABRA4	0.71487	6.83153	6.22013	1.56587e-06	1.17874e-05	5.06789
1325	8145418	CDCA2	0.829882	7.28203	6.21341	1.59258e-06	1.19435e-05	5.05108
1326	8149097	DEFB1	0.702851	8.32961	6.20852	1.61233e-06	1.20825e-05	5.03883
1327	7923189	KIF14	0.952167	6.54376	6.19336	1.67515e-06	1.24527e-05	5.00084
1328	7997712	IRF8	0.805963	8.46122	6.17728	1.74446e-06	1.29125e-05	4.96055
1329	7958031	PARPBP	0.67707	6.5968	6.17546	1.75249e-06	1.29671e-05	4.95598
1330	8159984	PLGRKT	0.584472	7.58463	6.17181	1.76869e-06	1.30668e-05	4.94684
1331	7982889	NUSAP1	0.769505	8.80007	6.17104	1.77214e-06	1.30834e-05	4.9449
1332	8064844	PCNA	0.763169	8.97529	6.1685	1.78354e-06	1.31578e-05	4.93853
1333	7957023	LYZ	0.985545	11.101	6.15417	1.84923e-06	1.35672e-05	4.90258
1334	7953383	SCARNA10	0.839345	8.51085	6.15371	1.85135e-06	1.35777e-05	4.90144
1335	8146500	LYN	1.04567	9.25415	6.14079	1.91277e-06	1.3941e-05	4.86901
1336	8180303	SAA2	0.988581	6.68624	6.13159	1.95774e-06	1.41817e-05	4.84592
1337	8096116	AGPAT9	0.934152	7.55392	6.12942	1.96852e-06	1.42328e-05	4.84046
1338	8094751	CHRNA9	1.44536	7.9727	6.12671	1.98204e-06	1.43203e-05	4.83366
1339	8097647	ABCE1	0.644324	9.41864	6.11614	2.03572e-06	1.46444e-05	4.80711
1340	8103535	GK3P	1.01525	9.56848	6.11253	2.05439e-06	1.47521e-05	4.79804
1341	8013671	SPAG5	0.679324	6.96584	6.10766	2.07983e-06	1.48673e-05	4.78581
1342	7918657	PTPN22	1.0517	7.09057	6.10258	2.10672e-06	1.50305e-05	4.77304
1343	8055872	CACNB4	0.744906	8.34199	6.09466	2.14939e-06	1.52618e-05	4.75312
1344	8003204	GINS2	0.752813	8.4673	6.08157	2.22183e-06	1.57056e-05	4.72018
1345	7906930	NUF2	0.729405	6.66115	6.07814	2.24118e-06	1.58255e-05	4.71157
1346	8084634	DNAJB11	0.601694	8.95743	6.06992	2.28833e-06	1.60699e-05	4.69089
1347	7913869	STMN1	0.614482	8.53022	6.0641	2.3223e-06	1.62551e-05	4.67625
1348	8145570	ESCO2	0.995604	7.14357	6.06312	2.32812e-06	1.62895e-05	4.67376
1349	8132725	UPP1	1.42332	7.33496	6.0507	2.40256e-06	1.6734e-05	4.64249
1350	8095728	EREG	0.628064	10.0756	6.05054	2.40352e-06	1.67348e-05	4.64209
1351	7958253	C12orf75	0.782816	10.1923	6.04539	2.43512e-06	1.69194e-05	4.62912
1352	7982358	ARHGAP11A	0.740586	7.82864	6.02867	2.54061e-06	1.75424e-05	4.58699
1353	8058450	GPR1	0.621687	7.91472	6.01659	2.61967e-06	1.79762e-05	4.55655
1354	8099467	FGFBP1	1.37626	9.31605	6.00432	2.70253e-06	1.84559e-05	4.52562
1355	8104449	CCT5	0.683813	9.89561	6.00376	2.7064e-06	1.84577e-05	4.5242
1356	7968062	ATP12A	2.76112	10.4289	6.00024	2.7307e-06	1.85846e-05	4.51532
1357	8116848	PAK1IP1	0.720958	8.96146	5.99663	2.75584e-06	1.87237e-05	4.50622
1358	7976425	OTUB2	0.772755	9.34038	5.99516	2.76614e-06	1.87809e-05	4.50251
1359	8047288	SGOL2	0.584718	6.77498	5.99174	2.79027e-06	1.88613e-05	4.49388
1360	7938816	ZDHHC13	0.710416	10.0865	5.98491	2.83912e-06	1.9088e-05	4.47665
1361	8007446	IFI35	0.671435	8.32737	5.97951	2.87835e-06	1.92368e-05	4.46302
1362	8059650	SP110	0.617842	8.87166	5.97026	2.94687e-06	1.9604e-05	4.43965
1363	8154233	CD274	1.96012	7.09183	5.96676	2.97323e-06	1.97565e-05	4.43081
1364	8025828	LDLR	0.877263	10.3145	5.96371	2.99634e-06	1.98765e-05	4.42311
1365	7980485	DIO2	1.01365	8.37197	5.94881	3.1121e-06	2.04746e-05	4.38547
1366	8084732	RTP4	0.738893	6.93882	5.94828	3.1163e-06	2.04837e-05	4.38413
1367	7953211	C12orf5	0.831132	7.89914	5.94612	3.13349e-06	2.05881e-05	4.37867
1368	7987405	RASGRP1	0.641256	9.85857	5.94334	3.15575e-06	2.06429e-05	4.37164
1369	8106170	TMEM171	1.12589	6.86848	5.94357	3.15387e-06	2.06429e-05	4.37223
1370	8140840	STEAP4	1.21107	10.5995	5.93816	3.19759e-06	2.08785e-05	4.35856
1371	8069790	CLDN17	3.13811	6.88278	5.92906	3.27251e-06	2.12841e-05	4.33556
1372	8079117	ACKR2	0.996061	7.89103	5.9207	3.34298e-06	2.16766e-05	4.31441
1373	7984540	KIF23	0.780595	7.80008	5.91534	3.38893e-06	2.19411e-05	4.30085
1374	8095744	AREG	1.45066	7.73301	5.89313	3.58623e-06	2.29246e-05	4.24466
1375	8063345	SNORD12C	0.651468	7.48987	5.89307	3.58682e-06	2.29246e-05	4.2445
1376	8111941	HMGCS1	0.834378	10.5075	5.89283	3.58895e-06	2.29309e-05	4.24391
1377	8130151	RAET1E	0.599482	8.20443	5.88511	3.66036e-06	2.33158e-05	4.22435
1378	8061186	SEC23B	0.626042	9.72773	5.8703	3.80126e-06	2.40028e-05	4.18685
1379	7985829	FANCI	0.710401	8.24755	5.86241	3.87854e-06	2.43751e-05	4.16687
1380	7940147	FAM111B	0.961823	8.09057	5.86226	3.8801e-06	2.43771e-05	4.16647
1381	7923608	REN	0.82098	6.40832	5.85685	3.93396e-06	2.46514e-05	4.15279
1382	8071155	USP18	1.01266	7.51609	5.85487	3.95395e-06	2.47404e-05	4.14776
1383	7916898	DEPDC1	0.800739	6.16823	5.85246	3.97832e-06	2.48767e-05	4.14166
1384	7951413	CARD17	1.0901	7.36019	5.83822	4.12561e-06	2.56529e-05	4.10557
1385	7998878	PRSS22	1.35241	8.51456	5.82274	4.29207e-06	2.65127e-05	4.06631
1386	8071212	CDC45	0.70019	7.41801	5.81526	4.37489e-06	2.69341e-05	4.04734
1387	7971373	TPT1	0.628413	7.99447	5.80704	4.4678e-06	2.73793e-05	4.02648
1388	7923850	SLC26A9	1.35966	7.98403	5.80626	4.47674e-06	2.74181e-05	4.0245
1389	8040249	ATP6V1C2	0.635201	10.6452	5.80246	4.52049e-06	2.76089e-05	4.01484
1390	8160559	DDX58	0.938366	9.84836	5.80118	4.53524e-06	2.7682e-05	4.01161
1391	7952022	AMICA1	0.661367	8.03634	5.79448	4.61369e-06	2.80835e-05	3.99459
1392	8016708	LRRC59	0.664764	9.58231	5.7912	4.65257e-06	2.82426e-05	3.98626
1393	7927964	SRGN	1.12969	9.73363	5.77747	4.81889e-06	2.90752e-05	3.95141
1394	8027402	CCNE1	1.10721	7.46413	5.77572	4.84054e-06	2.91784e-05	3.94696
1395	8036710	GMFG	0.687203	8.39668	5.77561	4.84185e-06	2.91784e-05	3.94669
1396	8144378	AGPAT5	0.595545	7.93766	5.77388	4.86339e-06	2.92905e-05	3.94228
1397	8092000	TERC	0.979071	8.33883	5.77204	4.88638e-06	2.93791e-05	3.9376
1398	8124534	HIST1H4L	0.808898	9.05392	5.76903	4.92414e-06	2.95582e-05	3.92997
1399	8137464	PSPH	0.61949	7.37604	5.75016	5.16796e-06	3.08177e-05	3.88201
1400	8137709	ZFAND2A	0.676163	9.25555	5.73977	5.30738e-06	3.15171e-05	3.8556
1401	8017262	BRIP1	0.705037	7.68706	5.72589	5.49955e-06	3.24457e-05	3.82031
1402	7905548	SPRR3	1.16552	7.01919	5.72566	5.50274e-06	3.24549e-05	3.81973
1403	7994280	IL4R	0.871072	9.27082	5.72136	5.5637e-06	3.2766e-05	3.8088
1404	8095736	AREG	1.18129	7.80117	5.71567	5.64553e-06	3.315e-05	3.79432
1405	7918622	SLC16A1	0.63491	8.60837	5.6963	5.93315e-06	3.46147e-05	3.74502
1406	7908388	RGS1	1.33581	6.64549	5.68366	6.12879e-06	3.55998e-05	3.71284
1407	8009502	KCNJ2	0.633403	8.3352	5.67531	6.26145e-06	3.61998e-05	3.6916
1408	7937020	MKI67	0.768515	8.8029	5.67524	6.26261e-06	3.61998e-05	3.69142
1409	8146092	IDO1	1.34435	6.44325	5.66586	6.41534e-06	3.69201e-05	3.66752
1410	8020220	TUBB6	0.586246	10.0987	5.66109	6.49446e-06	3.72465e-05	3.65536
1411	7929816	SCD	1.03168	10.4924	5.65868	6.53478e-06	3.74263e-05	3.64923
1412	7903920	CHI3L2	1.82149	9.17832	5.64458	6.77577e-06	3.86045e-05	3.61331
1413	8006634	PIGW	0.683679	8.43521	5.6342	6.95903e-06	3.95019e-05	3.58685
1414	7972557	GPR183	0.795052	7.86268	5.63307	6.97922e-06	3.95827e-05	3.58397
1415	8075468	PLA2G3	0.706838	8.3924	5.63216	6.9955e-06	3.96412e-05	3.58166
1416	8180384	SPRR2F	0.594857	12.884	5.6115	7.3772e-06	4.14274e-05	3.52898
1417	7967322	HCAR3	0.968349	7.91336	5.60754	7.45272e-06	4.17809e-05	3.51888
1418	8099721	SEL1L3	0.608987	7.89461	5.59073	7.78227e-06	4.3433e-05	3.47598
1419	7997346	CLEC3A	2.05595	7.48905	5.58908	7.81527e-06	4.35928e-05	3.47179
1420	8038683	KLK6	2.51416	10.5531	5.58804	7.83628e-06	4.36612e-05	3.46913
1421	8019772	ALYREF	0.588439	9.72141	5.5874	7.84927e-06	4.37091e-05	3.46749
1422	8095680	CXCL8	2.6896	7.75446	5.58554	7.88685e-06	4.38622e-05	3.46275
1423	7922219	SELL	1.1301	7.55613	5.58118	7.97597e-06	4.42294e-05	3.45161
1424	8061564	ID1	0.709162	9.35846	5.56607	8.29239e-06	4.57044e-05	3.41304
1425	8132503	STK17A	0.657364	8.69281	5.56182	8.3837e-06	4.60676e-05	3.40219
1426	7909708	CENPF	0.723905	8.03814	5.55801	8.46639e-06	4.64461e-05	3.39246
1427	8044574	IL1RN	0.839613	10.1859	5.54932	8.65812e-06	4.73147e-05	3.37026
1428	7953218	RAD51AP1	0.732353	6.84418	5.54719	8.70576e-06	4.751e-05	3.36482
1429	7934916	CH25H	0.928793	7.40741	5.52899	9.12375e-06	4.94309e-05	3.31835
1430	7929750	ENTPD7	0.684739	8.87851	5.52885	9.12715e-06	4.94309e-05	3.31798
1431	7946292	CYB5R2	0.886217	9.69248	5.52687	9.17372e-06	4.95888e-05	3.31293
1432	8128034	AKIRIN2	0.798078	9.05673	5.52631	9.18707e-06	4.96475e-05	3.31149
1433	8117395	HIST1H2BF	0.786843	8.17108	5.52426	9.23575e-06	4.98584e-05	3.30625
1434	8102076	CENPE	0.754473	7.02823	5.52371	9.24871e-06	4.9913e-05	3.30486
1435	8139033	AOAH	0.781605	7.26594	5.52312	9.26299e-06	4.9963e-05	3.30334
1436	7920214	SPRR2E	0.953255	12.1854	5.51419	9.47862e-06	5.09469e-05	3.28053
1437	8009353	PITPNC1	0.682825	7.50875	5.49751	9.89547e-06	5.29165e-05	3.23788
1438	7930760	PNLIPRP3	1.2119	8.97478	5.48148	1.03135e-05	5.47991e-05	3.19689
1439	7915091	MTF1	0.589803	9.42482	5.46251	1.0831e-05	5.72591e-05	3.14838
1440	8048864	CCL20	2.0902	6.96607	5.4528	1.1106e-05	5.85114e-05	3.12354
1441	7906742	PCP4L1	0.639345	8.3065	5.44994	1.11885e-05	5.88833e-05	3.11622
1442	7944185	CD3G	0.714115	7.7875	5.44982	1.11921e-05	5.88872e-05	3.11589
1443	7943218	PANX1	0.820248	9.11746	5.44927	1.1208e-05	5.89238e-05	3.11449
1444	8014316	CCL5	0.923596	8.74233	5.4482	1.12389e-05	5.90709e-05	3.11176
1445	7982868	CHAC1	1.58637	8.35113	5.43383	1.1664e-05	6.08877e-05	3.07499
1446	8052872	TGFA	0.95869	8.61209	5.42765	1.18518e-05	6.16744e-05	3.05917
1447	8131957	SNX10	0.69231	7.47494	5.42238	1.20146e-05	6.2375e-05	3.04566
1448	8140864	CYP51A1	0.606359	8.78671	5.40754	1.24845e-05	6.4429e-05	3.00766
1449	7908793	ELF3	0.974658	7.59223	5.40191	1.26675e-05	6.51372e-05	2.99325
1450	7917503	GBP3	0.604769	7.27672	5.38672	1.31751e-05	6.74494e-05	2.95435
1451	8123717	RPP40	0.769697	7.09813	5.35416	1.43337e-05	7.22884e-05	2.8709
1452	8093950	S100P	1.10636	8.12488	5.35278	1.43848e-05	7.24545e-05	2.86737
1453	8055426	MCM6	0.670211	7.86091	5.32215	1.55727e-05	7.74594e-05	2.78883
1454	8015607	STAT3	0.665475	11.7009	5.31181	1.59953e-05	7.92848e-05	2.76233
1455	8097903	TLR2	0.801005	7.34968	5.29971	1.6505e-05	8.12656e-05	2.73129
1456	7956878	IRAK3	0.627614	8.96096	5.29885	1.6542e-05	8.14278e-05	2.72907
1457	7959834	GLT1D1	0.675087	7.10244	5.28842	1.69952e-05	8.31862e-05	2.70233
1458	8103563	DDX60	1.01174	9.40914	5.26932	1.7858e-05	8.6686e-05	2.65333
1459	8054702	CKAP2L	0.659744	7.18842	5.26058	1.82676e-05	8.83305e-05	2.6309
1460	7931859	CALML5	0.599864	10.6901	5.25422	1.85716e-05	8.94315e-05	2.61457
1461	8073062	APOBEC3B	0.753987	8.14129	5.23102	1.9724e-05	9.40721e-05	2.55502
1462	7923426	UBE2T	0.597481	7.74567	5.1958	2.16126e-05	0.000101526	2.46459
1463	8119088	CDKN1A	0.635789	9.0578	5.19208	2.18223e-05	0.000102415	2.45504
1464	8114572	HBEGF	1.18895	8.63554	5.18678	2.21254e-05	0.000103593	2.44141
1465	7961075	CD69	0.730037	6.2372	5.17417	2.28622e-05	0.000106443	2.40902
1466	8113358	ST8SIA4	0.636106	7.44406	5.15681	2.39169e-05	0.000110604	2.36444
1467	8123609	SERPINB9	1.12323	7.98036	5.15637	2.39442e-05	0.000110705	2.36331
1468	7896817	ISG15	0.648467	7.60315	5.15608	2.39621e-05	0.000110762	2.36257
1469	8054722	IL1B	1.73766	6.94966	5.13405	2.53744e-05	0.00011632	2.30597
1470	7967028	RNU4-2	1.23301	6.10553	5.12516	2.59682e-05	0.000118538	2.28311
1471	7952056	CD3D	0.671725	7.70139	5.12231	2.61613e-05	0.000119323	2.27579
1472	8123598	SERPINB1	1.35344	9.89266	5.09232	2.82834e-05	0.000127631	2.19872
1473	8146934	LY96	0.601415	7.36356	5.09041	2.84247e-05	0.000128123	2.1938
1474	8080184	ALAS1	0.759485	8.80067	5.08755	2.86365e-05	0.000128874	2.18647
1475	8101429	PLAC8	1.13566	7.18941	5.08563	2.87799e-05	0.000129403	2.18153
1476	7927936	DDX21	0.83607	9.46009	5.08265	2.90039e-05	0.000130204	2.17387
1477	8045736	FMNL2	0.585245	8.58883	5.07434	2.96379e-05	0.000132454	2.15251
1478	8168524	P2RY10	0.724885	6.54524	5.06752	3.01686e-05	0.000134194	2.13498
1479	8093053	TFRC	0.759689	9.18781	5.06743	3.01763e-05	0.000134199	2.13473
1480	7912145	TNFRSF9	0.834394	7.14509	5.06531	3.03433e-05	0.000134701	2.12928
1481	7929438	HELLS	0.606152	7.37125	5.05823	3.09076e-05	0.000136794	2.11108
1482	8099326	SLC2A9	0.642978	7.45827	5.05309	3.13232e-05	0.000138312	2.09789
1483	7970864	HSPH1	0.782596	9.43548	5.04869	3.16846e-05	0.000139714	2.08656
1484	8059350	AP1S3	0.673344	7.21917	5.02858	3.33876e-05	0.000146454	2.03486
1485	7938329	SNORA23	0.987985	9.3579	5.00153	3.58238e-05	0.00015533	1.96533
1486	8112376	CENPK	0.677309	7.47994	4.97966	3.79242e-05	0.000162809	1.90909
1487	8021169	LIPG	1.48922	7.94172	4.97477	3.84105e-05	0.000164542	1.89652
1488	8129573	MOXD1	0.590338	9.8566	4.92597	4.36199e-05	0.000183546	1.77104
1489	8126303	TREM1	1.1552	6.22659	4.91879	4.44443e-05	0.0001867	1.75257
1490	8156290	CKS2	0.674862	9.56789	4.90567	4.59902e-05	0.000191981	1.71884
1491	7945962	TRIM21	0.639096	7.70274	4.90276	4.63399e-05	0.000193197	1.71137
1492	8099107	LYAR	0.646487	7.00507	4.85874	5.19776e-05	0.00021305	1.59817
1493	7909568	DTL	0.734017	8.10077	4.84064	5.44892e-05	0.000221975	1.55166
1494	8095886	CXCL13	1.66225	6.00078	4.84	5.45802e-05	0.000222301	1.55002
1495	7996819	CDH3	1.07648	10.0821	4.83763	5.49186e-05	0.000223451	1.54393
1496	8042391	PLEK	1.10159	7.86984	4.8275	5.63894e-05	0.000228363	1.51788
1497	7967318	HCAR2	0.682894	8.30136	4.8236	5.69665e-05	0.000230139	1.50785
1498	8123137	ACAT2	0.582728	8.26136	4.81357	5.84759e-05	0.000235427	1.48208
1499	8132318	ANLN	0.640823	8.85221	4.81044	5.89551e-05	0.000237193	1.47404
1500	7972461	SLC15A1	0.638879	9.52462	4.81026	5.89827e-05	0.000237193	1.47358
1501	7984257	RNU5A-1	1.0145	6.35132	4.79425	6.14987e-05	0.000245711	1.43243
1502	7978366	GZMB	0.693654	7.58382	4.79236	6.1803e-05	0.000246729	1.42757
1503	7903893	CD53	0.759784	9.30962	4.77837	6.41012e-05	0.000254579	1.39161
1504	8038899	FPR1	0.841987	6.70693	4.77286	6.50281e-05	0.000257798	1.37747
1505	8081214	GPR15	1.09574	7.02458	4.7724	6.51066e-05	0.000258058	1.37628
1506	8101118	CXCL9	1.53423	7.86906	4.75594	6.79638e-05	0.000267311	1.33398
1507	8065071	FLRT3	0.64078	8.31753	4.72499	7.36808e-05	0.000286031	1.25447
1508	7976816	SNORD114-3	0.77497	6.38281	4.71525	7.55773e-05	0.000292411	1.22946
1509	7951385	CASP5	1.38219	6.08074	4.70323	7.79846e-05	0.000300153	1.1986
1510	7952335	SNORD14E	0.78692	6.54429	4.67693	8.35242e-05	0.000317733	1.13109
1511	8156228	CTSL	0.921501	9.15912	4.66854	8.53742e-05	0.000323906	1.10954
1512	7915896	CYP4Z2P	2.14775	6.84103	4.63572	9.30088e-05	0.000347987	1.02531
1513	8102594	TNIP3	2.31045	6.82332	4.62502	9.56414e-05	0.000356057	0.997866
1514	8101904	ADH7	0.721466	6.4446	4.61361	9.85321e-05	0.00036555	0.968595
1515	7921625	SLAMF6	0.803828	6.9437	4.58964	0.000104892	0.000385912	0.907126
1516	8123876	LINC00518	0.581404	6.59741	4.581	0.000107281	0.000393397	0.884993
1517	8086125	TRANK1	0.591858	7.67546	4.57695	0.000108421	0.000396976	0.874606
1518	8015031	CCR7	0.724147	7.69042	4.5592	0.000113561	0.000413606	0.829111
1519	8105331	GZMK	1.0121	7.27809	4.55913	0.00011358	0.000413606	0.828941
1520	7907160	ATP1B1	0.912559	10.5499	4.55236	0.000115605	0.000419523	0.811587
1521	7912706	EPHA2	0.610348	8.83037	4.5522	0.000115653	0.000419541	0.811177
1522	8116649	TUBB2A	0.739128	9.39227	4.55191	0.000115739	0.000419627	0.810451
1523	8116653	TUBB2A	0.739128	9.39227	4.55191	0.000115739	0.000419627	0.810451
1524	8061416	CST7	0.601651	8.78775	4.54628	0.000117451	0.000424676	0.796029
1525	7979179	ERO1L	0.734083	10.0285	4.54579	0.000117602	0.000425067	0.794769
1526	8089771	CD80	0.865231	6.31243	4.52895	0.000122883	0.000441039	0.75163
1527	8130578	SNORA20	0.88693	8.55179	4.52614	0.000123786	0.000444039	0.744446
1528	7908553	PTPRC	0.688498	8.5956	4.52369	0.000124582	0.000446572	0.738154
1529	7994058	SCNN1G	0.704783	7.7153	4.52115	0.000125408	0.000448969	0.731664
1530	7906757	FCGR2A	0.893319	8.07858	4.52033	0.000125678	0.000449695	0.729549
1531	8030860	FPR2	0.799636	5.36466	4.50932	0.000129337	0.000461216	0.701376
1532	8058052	HSPD1	0.610836	8.94731	4.50401	0.00013114	0.000466136	0.687792
1533	8051501	EIF2AK2	0.665667	9.69488	4.48787	0.000136779	0.000482744	0.646475
1534	7922408	SNORD78	0.669982	7.65473	4.47451	0.000141627	0.000497216	0.612296
1535	7962884	RND1	0.957951	6.98193	4.46639	0.000144655	0.000506598	0.591542
1536	8064904	FERMT1	0.985324	9.82572	4.45562	0.000148775	0.000518386	0.563997
1537	8086607	LTF	1.54373	8.16675	4.45243	0.000150016	0.000521798	0.555849
1538	8146957	PI15	1.07754	6.82851	4.43888	0.000155409	0.000537928	0.521214
1539	8136200	CPA4	0.674706	11.1147	4.40966	0.000167706	0.00057466	0.446555
1540	8064808	SLC23A2	0.847028	8.89921	4.38779	0.000177539	0.000603838	0.390716
1541	8124388	HIST1H3B	0.652674	10.1932	4.38079	0.000180802	0.000613055	0.372868
1542	7909261	IL20	1.32552	6.70504	4.37218	0.000184903	0.000624942	0.350895
1543	8161774	TRPM6	0.624458	6.67729	4.36544	0.000188175	0.000634925	0.333711
1544	8023757	CD226	0.612731	6.82139	4.35017	0.000195809	0.000656903	0.294765
1545	8129637	VNN2	0.859106	5.42191	4.33895	0.000201612	0.000673649	0.26617
1546	7962608	ENDOU	0.635499	9.37858	4.31912	0.000212288	0.000705538	0.215656
1547	7981290	WARS	0.90444	9.64778	4.31206	0.000216225	0.00071683	0.197672
1548	7905490	LCE3C	2.02457	8.26827	4.30683	0.000219187	0.000725206	0.184352
1549	7951417	CARD18	0.990591	6.63925	4.3055	0.000219949	0.000727316	0.180959
1550	8101131	CXCL11	0.973428	6.02441	4.29252	0.0002275	0.000748859	0.147928
1551	8135915	HILPDA	0.816296	8.91817	4.27704	0.000236843	0.000775769	0.108558
1552	7917561	GBP4	0.677062	7.78495	4.27568	0.000237682	0.000778008	0.105097
1553	8141066	PON3	0.673062	9.17402	4.27217	0.000239861	0.000784368	0.096171
1554	8064539	CPXM1	0.649854	7.70749	4.26487	0.000244459	0.000798224	0.0776028
1555	8140971	SAMD9L	0.617609	8.97585	4.23149	0.000266615	0.000861122	-0.00721672
1556	8101126	CXCL10	1.69676	8.64684	4.21694	0.00027688	0.000888369	-0.0441363
1557	8150509	PLAT	1.6078	8.942	4.19296	0.00029467	0.000937761	-0.104972
1558	8154295	IL33	0.616195	8.45189	4.13634	0.000341281	0.00106435	-0.248332
1559	7976080	GPR65	0.820538	6.83796	4.10899	0.00036635	0.00113209	-0.317478
1560	7929047	IFIT2	0.661495	6.85862	4.0834	0.00039145	0.00120017	-0.382091
1561	8111739	FYB	0.601009	7.96514	4.08077	0.000394116	0.00120723	-0.388706
1562	8066117	SAMHD1	0.598138	9.90989	4.07926	0.000395664	0.00121141	-0.392528
1563	8117594	HIST1H2BM	0.588104	10.6266	4.07414	0.000400945	0.00122551	-0.40545
1564	7922416	SNORD75	0.582698	7.60186	4.06152	0.000414243	0.00126075	-0.437246
1565	7986446	ALDH1A3	0.976254	7.75777	4.05461	0.000421719	0.00128057	-0.454672
1566	8069553	NRIP1	0.711618	9.95896	4.05086	0.000425831	0.00129187	-0.464124
1567	7909250	IL19	1.93175	6.55041	3.98588	0.000503663	0.00149814	-0.627543
1568	8021623	SERPINB7	0.730894	10.3786	3.98407	0.00050601	0.00150378	-0.632064
1569	7907404	SUCO	0.588923	8.97664	3.96687	0.000528979	0.00156116	-0.675244
1570	8043480	IGKC	0.733813	6.73268	3.91604	0.00060299	0.0017528	-0.802522
1571	8029086	CEACAM5	0.94645	8.30807	3.87849	0.000664127	0.00190728	-0.896296
1572	7951271	MMP1	1.13154	6.62102	3.8384	0.000736154	0.00208695	-0.99619
1573	8081564	CD96	0.58444	7.75773	3.8315	0.000749304	0.00211731	-1.01336
1574	8013536	NOS2	1.31641	7.59289	3.77441	0.000867319	0.00239612	-1.15507
1575	7940287	MS4A1	0.892632	6.04865	3.75389	0.000914052	0.00250986	-1.20587
1576	8095697	CXCL1	1.16034	7.93184	3.62525	0.0012685	0.00333662	-1.52248
1577	8135436	SLC26A4	0.730306	5.74286	3.61749	0.00129375	0.00339546	-1.54149
1578	8053735	IGKC	0.668429	6.71959	3.55805	0.00150397	0.00387127	-1.68656
1579	8043431	IGKC	1.33388	8.31339	3.4854	0.00180646	0.00454717	-1.86279
1580	8163637	TNC	0.652094	9.8281	3.4846	0.00181013	0.00455431	-1.86473
1581	8051322	XDH	0.884786	7.0637	3.47713	0.00184447	0.00462707	-1.88278
1582	7965335	DUSP6	0.622192	8.46323	3.30969	0.00280326	0.00664208	-2.28368
1583	8037298	CD177	1.12343	6.16195	3.13401	0.00432241	0.00971191	-2.69586
1584	8083494	MME	0.652005	7.40597	3.11115	0.00457061	0.010204	-2.7488
1585	7963396	KRT75	0.888812	8.08548	3.10373	0.00465405	0.0103741	-2.76594
1586	8168531	GPR174	0.619669	6.93096	3.08425	0.00488012	0.0108157	-2.81086
1587	7907286	FMO1	0.693983	7.43986	3.08132	0.00491507	0.0108732	-2.81761
1588	8043465	IGKC	1.11726	8.39026	3.01953	0.00570933	0.0124033	-2.9592
1589	8006594	CCL18	0.99741	8.77607	3.01283	0.00580259	0.0125785	-2.97449
1590	8043459	IGKC	0.813816	9.05968	3.00617	0.00589659	0.0127448	-2.98965
1591	8054712	IL1A	0.72811	6.49399	2.93517	0.00699376	0.0148175	-3.15035
1592	7922976	PTGS2	0.724598	7.28322	2.88829	0.00782169	0.0163459	-3.25541
1593	7922229	SELE	0.969512	7.45581	2.83553	0.00886488	0.0182242	-3.37268
1594	7983478	C15orf48	0.823407	8.22683	2.80937	0.00942959	0.0191951	-3.4304
1595	7976496	SERPINA3	1.32755	9.28735	2.70007	0.0121771	0.0240728	-3.66849
1596	8149825	STC1	0.587305	7.05277	2.65997	0.0133617	0.0261247	-3.75455
1597	8043474	IGKC	0.752739	10.0531	2.61954	0.0146647	0.0283691	-3.84059
1598	8095986	ANXA3	0.632659	8.23082	2.58326	0.0159341	0.0305403	-3.91716
1599	7981737	IGHG1	0.598818	8.85794	2.52227	0.018301	0.0344731	-4.04448
1600	7951297	MMP12	1.14628	6.82123	2.47162	0.0205106	0.0381424	-4.14885
1601	8100827	IGJ	1.05584	8.08687	2.29869	0.0300384	0.0531681	-4.49517
1602	8109049	SPINK7	1.16549	7.79955	2.2776	0.031443	0.0553451	-4.5363
1603	8126905	CRISP3	0.654677	7.99788	2.24738	0.0335597	0.0586002	-4.59482
1604	8043476	IGKC	0.938745	7.93433	2.23982	0.0341091	0.0594347	-4.60937
1605	8053690	IGKC	0.775651	8.03931	2.15651	0.0407233	0.069206	-4.76757
1606	8043436	IGKC	0.641893	6.28853	2.1395	0.042208	0.0713944	-4.79937
1607	8043468	IGKC	0.818114	6.37147	2.1163	0.044311	0.0745408	-4.84245
1608	8043470	IGKC	0.759775	7.82655	2.03379	0.0525695	0.0864108	-4.99302
1609	8015357	KRT9	0.607779	7.03081	1.97546	0.0592041	0.0958426	-5.09687
1610	7913216	PLA2G2A	0.742452	9.16185	1.9325	0.06455	0.10314	-5.17193
