# Supplementary material for: Pathway Analysis of Skin from Psoriasis Patients after Adalimumab Treatment Reveals New Early Events in the Anti-Inflammatory Mechanism of Anti-TNF-α
Source: PLoS One. 2016 Dec 22;11(12):e0167437. doi: 10.1371/journal.pone.0167437 (PMC5179238; doi:10.1371/journal.pone.0167437)
Supplement: S2 Table — Gene expression analysis on the Human Gene 1.0 ST Array was performed on ten paired punch biopsies from psoriatic patients. Data processing and analysis was done in R version 3.1.2 (2014-10-31). Background correction and normalisation of the RMA were conducted with the Affy package and gene expression analysis was conducted with the Limma package. Probe IDs were converted into gene symbols using the hugene10sttranscriptcluster.db package. All DEGs were corrected for multiple testing by Benjamini-Hochberg adjustment and a selection by a cut-off on +/- 0.58-log fold change (logFC) (+/- 1.5 fold changes) irrespective of p-values was performed. 8 genes +/- 0.58 log FC regulated between lesional psoriatic skin and at day 4 after adalimumab treatment. 129 genes +/- 0.58 log FC regulated between lesional psoriatic skin and at day 14 after adalimumab treatment. Blue: significantly downregulated in lesinal psoriatic skin compared with 14 days after adalimumab treatoment. Red: significantly upregulated in lesional psoriatic skin compared with 14 days after adalimumab treatment. Black: nonsignificantly +/- 0.58 log FC genes. (XLSX) [file pone.0167437.s002.xlsx]

## Sheet: S2 Table
	Lesional psoriatic skin compared with psoriatic skin 4 days after adalimumab treatment
	ProbeID	GeneSymbol	logFC	AveExpr	t	P.Value	adj.P.Val	B
1	8048864	CCL20	-0.605396	6.96607	-1.64382	0.112567	0.945874	-4.29391
2	8052916	CD207	0.703889	8.61	3.52739	0.00162508	0.945874	-1.5935
3	8095680	CXCL8	-0.851161	7.75446	-1.8398	0.0775423	0.945874	-4.06686
4	7909250	IL19	-0.664164	6.55041	-1.42636	0.16597	0.945874	-4.52289
5	8054712	IL1A	-0.718406	6.49399	-3.0143	0.00578193	0.945874	-2.40901
6	8054722	IL1B	-1.06963	6.94966	-3.28935	0.0029484	0.945874	-1.97513
7	7909261	IL20	-0.658916	6.70504	-2.26216	0.0325091	0.945874	-3.52063
8	7922976	PTGS2	-0.762051	7.28322	-3.16162	0.00403991	0.945874	-2.1778
	Lesional psoriatic skin compared with psoriatic skin 14 days after adalimumab treatment
	ProbeID	GeneSymbol	logFC	AveExpr	t	P.Value	adj.P.Val	B
1	8066260	SNORA71C	-0.642852	8.92068	-4.59223	0.000104184	0.0378079	1.32944
2	8109333	GPX3	-0.619954	10.5938	-4.1276	0.000349103	0.0467212	0.249376
3	8124394	HIST1H2BB	-0.603849	7.19605	-4.07705	0.000397927	0.0491861	0.132456
4	8009241	SNORD104	-0.871188	9.44683	-3.89197	0.000641516	0.055192	-0.293888
5	8155214	MELK	-0.582865	6.9336	-3.86104	0.000694587	0.0552632	-0.364801
6	8001197	NETO2	-0.872316	8.38898	-3.85738	0.000701148	0.0552632	-0.373188
7	8135827	HYAL4	-0.850994	6.37627	-3.72751	0.000977766	0.0597084	-0.669674
8	8140967	SAMD9	-0.806145	10.106	-3.67634	0.00111399	0.0609534	-0.785857
9	7970448	GJB6	-0.667178	11.2665	-3.56552	0.00147582	0.0636621	-1.03614
10	7967117	OASL	-0.844938	8.31332	-3.57552	0.00143893	0.0636621	-1.01363
11	8054722	IL1B	-1.37432	6.94966	-3.50531	0.00171815	0.0655093	-1.17126
12	8118345	CFB	-0.752041	8.70762	-3.49606	0.00175864	0.0658227	-1.19195
13	8178115	CFB	-0.757532	8.8559	-3.43893	0.00203021	0.0692043	-1.31943
14	8007071	CDC6	-0.630637	6.89302	-3.40539	0.0022082	0.0707936	-1.39397
15	8136336	AKR1B10	-0.959284	8.37342	-3.39485	0.00226719	0.0714446	-1.41735
16	7948444	TCN1	-1.39997	9.73036	-3.38249	0.0023383	0.0720273	-1.44473
17	8022711	DSC2	-0.699496	11.4366	-3.37496	0.00238272	0.0722096	-1.46141
18	8100675	TMPRSS11A	-0.839342	6.09819	-3.35087	0.00253029	0.0744195	-1.51465
19	8179351	CFB	-0.652472	8.69623	-3.29469	0.00290955	0.0768468	-1.63828
20	8069790	CLDN17	-2.02077	6.88278	-3.29594	0.00290057	0.0768468	-1.63555
21	8095680	CXCL8	-1.83883	7.75446	-3.29657	0.00289606	0.0768468	-1.63417
22	8129627	VNN3	-0.744991	6.31702	-3.28595	0.00297335	0.0777084	-1.65747
23	8126303	TREM1	-0.892056	6.22659	-3.27895	0.00302534	0.0778689	-1.6728
24	7897801	RNU5E-1	-0.974508	8.00103	-3.2727	0.00307257	0.0781495	-1.6865
25	8140840	STEAP4	-0.77328	10.5995	-3.27314	0.00306921	0.0781495	-1.68553
26	7983969	CCNB2	-0.591352	8.00271	-3.26002	0.00317047	0.0787762	-1.71423
27	7930760	PNLIPRP3	-0.822865	8.97478	-3.21294	0.00356119	0.082002	-1.8169
28	8028570	PAPL	-0.827121	9.6175	-3.20836	0.00360164	0.0824574	-1.82687
29	7981068	SERPINA1	-0.887471	8.01419	-3.20243	0.00365456	0.0830401	-1.83975
30	7967322	HCAR3	-0.640025	7.91336	-3.19949	0.00368111	0.0832255	-1.84614
31	8040223	RRM2	-0.656085	7.57375	-3.17595	0.00390034	0.0858325	-1.89718
32	7940147	FAM111B	-0.601951	8.09057	-3.16719	0.00398508	0.0860027	-1.91614
33	7919560	RNVU1-15	-0.630439	6.33332	-3.15485	0.0041075	0.0864933	-1.94281
34	8067140	CYP24A1	-0.755272	6.46607	-3.12534	0.00441493	0.0873565	-2.00642
35	7922976	PTGS2	-0.905655	7.28322	-3.11638	0.00451263	0.0873565	-2.02569
36	7989647	KIAA0101	-0.596488	7.37794	-3.09804	0.004719	0.0878315	-2.06506
37	7919556	RNVU1-15	-0.605961	6.36084	-3.04206	0.00540644	0.0912025	-2.18464
38	8132725	UPP1	-0.813384	7.33496	-2.98498	0.00620558	0.0955077	-2.30565
39	7927710	CDK1	-0.591265	6.95923	-2.96183	0.00656073	0.0977221	-2.35443
40	8054712	IL1A	-0.846455	6.49399	-2.94566	0.00682014	0.0991256	-2.38839
41	8071155	USP18	-0.588191	7.51609	-2.93573	0.00698431	0.100197	-2.40922
42	8006594	CCL18	-1.1166	8.77607	-2.91166	0.00739806	0.102274	-2.45957
43	8046124	DHRS9	-0.661542	7.78574	-2.89835	0.00763651	0.102892	-2.4873
44	7979307	DLGAP5	-0.592788	7.5432	-2.87883	0.00799988	0.10468	-2.52792
45	7970441	GJB2	-0.708042	10.7218	-2.86683	0.00823107	0.105362	-2.5528
46	7987792	PLA2G4D	-0.615421	9.99213	-2.8324	0.0089306	0.108477	-2.62395
47	8095736	AREG	-0.668464	7.80117	-2.79211	0.00982063	0.111864	-2.7067
48	8095723	EPGN	-1.50013	6.7431	-2.79183	0.00982711	0.111864	-2.70727
49	8025402	ANGPTL4	-0.61588	8.41452	-2.75865	0.0106226	0.115815	-2.77495
50	8095744	AREG	-0.772954	7.73301	-2.71067	0.0118807	0.12019	-2.8721
51	7944164	TMPRSS4	-0.611532	8.15033	-2.70908	0.0119248	0.120218	-2.87531
52	8015376	KRT16	-0.862213	11.6531	-2.67499	0.0129061	0.123756	-2.9438
53	7905548	SPRR3	-0.628165	7.01919	-2.66392	0.0132403	0.125012	-2.96592
54	8100664	TMPRSS11D	-1.20924	8.81312	-2.65512	0.0135123	0.125793	-2.9835
55	7927964	SRGN	-0.580192	9.73363	-2.56148	0.0167445	0.134151	-3.16843
56	8038760	KLK13	-0.777116	9.59975	-2.54003	0.0175803	0.136787	-3.21029
57	7982868	CHAC1	-0.833608	8.35113	-2.46495	0.0208192	0.146488	-3.35519
58	7963396	KRT75	-0.817741	8.08548	-2.46509	0.0208126	0.146488	-3.35492
59	7973067	PNP	-0.60423	9.5144	-2.44342	0.0218448	0.14939	-3.39627
60	7991283	RHCG	-1.1254	9.44697	-2.44091	0.0219676	0.149609	-3.40105
61	8114572	HBEGF	-0.637195	8.63554	-2.39965	0.0240752	0.154381	-3.47913
62	8029086	CEACAM5	-0.668472	8.30807	-2.36478	0.0259995	0.159839	-3.54449
63	8123598	SERPINB1	-0.724942	9.89266	-2.35464	0.0265852	0.160756	-3.56339
64	8029779	IGFL1	-0.738205	8.90466	-2.34851	0.0269454	0.161645	-3.5748
65	7915896	CYP4Z2P	-1.23673	6.84103	-2.30437	0.0296706	0.16914	-3.65635
66	8072735	APOL1	-0.586701	7.98517	-2.27174	0.031844	0.17556	-3.716
67	8045539	KYNU	-0.598829	9.0699	-2.26538	0.0322838	0.176472	-3.72756
68	7913216	PLA2G2A	-1.00514	9.16185	-2.25851	0.0327654	0.177547	-3.74003
69	8068697	MX2	-0.715511	9.07951	-2.25633	0.0329195	0.178045	-3.74398
70	8042391	PLEK	-0.586962	7.86984	-2.22053	0.0355477	0.183851	-3.80853
71	7963406	KRT6B	-0.637822	12.343	-2.21917	0.0356512	0.184176	-3.81096
72	8038683	KLK6	-1.14798	10.5531	-2.20264	0.0369307	0.187674	-3.84052
73	7967028	RNU4-2	-0.604371	6.10553	-2.16863	0.0396944	0.193316	-3.90089
74	8021169	LIPG	-0.744241	7.94172	-2.1462	0.041618	0.197287	-3.94037
75	8145317	ADAMDEC1	-0.628989	7.5892	-2.11758	0.0441927	0.20226	-3.99032
76	8040080	RSAD2	-0.855142	8.37603	-2.11393	0.0445314	0.202843	-3.99666
77	7920238	S100A12	-0.96528	8.67741	-2.0943	0.0463919	0.207655	-4.03063
78	8154233	CD274	-0.793824	7.09183	-2.08604	0.0471947	0.208764	-4.04485
79	8044548	IL36A	-1.23645	9.3885	-2.0083	0.0553835	0.22484	-4.17685
80	8160879	CCL19	-0.612537	9.17949	-2.0003	0.0562932	0.226685	-4.19022
81	8048864	CCL20	-0.8841	6.96607	-1.99103	0.0573645	0.229056	-4.20569
82	8150509	PLAT	-0.86818	8.942	-1.95453	0.0617579	0.238851	-4.26606
83	8158167	LCN2	-0.792114	9.92523	-1.94391	0.0630906	0.240524	-4.28348
84	8015070	KRT25	-0.947765	8.35343	-1.91934	0.0662699	0.245757	-4.3235
85	7929065	IFIT1	-0.604164	9.10891	-1.90585	0.0680745	0.249307	-4.34531
86	7909261	IL20	-0.65913	6.70504	-1.87683	0.0721028	0.255791	-4.39187
87	8101118	CXCL9	-0.659498	7.86906	-1.76483	0.089644	0.286381	-4.56652
88	7905576	S100A7A	-0.798562	10.3383	-1.7641	0.0897696	0.286513	-4.56763
89	8102594	TNIP3	-1.0137	6.82332	-1.75173	0.0919175	0.290174	-4.58642
90	8169504	SLC6A14	-0.8275	10.4479	-1.74356	0.0933596	0.292806	-4.59877
91	8015087	KRT27	-0.609664	7.21292	-1.71426	0.0986897	0.30217	-4.64269
92	7905490	LCE3C	-0.88331	8.26827	-1.62212	0.117157	0.330303	-4.777
93	8086607	LTF	-0.640983	8.16675	-1.59594	0.122901	0.340074	-4.81408
94	8101126	CXCL10	-0.697976	8.64684	-1.49748	0.146623	0.37227	-4.94914
95	7943197	HEPHL1	-0.839184	9.5208	-1.47023	0.153808	0.382189	-4.98526
96	7909250	IL19	-0.814564	6.55041	-1.45091	0.159073	0.388305	-5.01054
97	8062927	PI3	-0.597067	11.4655	-1.43787	0.162708	0.392672	-5.02745
98	7968062	ATP12A	-0.583067	10.4289	-1.09382	0.284325	0.530823	-5.42538
	ProbeID	GeneSymbol	logFC	AveExpr	t	P.Value	adj.P.Val	B
99	7906339	CD1A	0.688967	8.45515	4.57551	0.00010883	0.0378079	1.29049
100	8052916	CD207	1.11138	8.61	4.61926	9.70887e-05	0.0378079	1.3924
101	7952986	WNK1	0.594333	8.91153	4.37835	0.000181955	0.0421902	0.831489
102	8141843	LOC102724229	0.652077	8.52477	4.09018	0.000384639	0.0488541	0.16279
103	8134429	LOC100506990	0.580763	8.19205	4.06925	0.000406041	0.0491861	0.11443
104	8066489	WFDC12	0.641571	11.9887	4.06712	0.00040829	0.0491861	0.109495
105	8053797	ANKRD36C	0.629992	7.87817	3.96682	0.000529036	0.0533478	-0.121836
106	7905512	C1orf68	0.786882	11.6079	3.89314	0.000639583	0.055192	-0.291196
107	8144701	LOC100131581	0.749289	6.26837	3.88451	0.000653935	0.055192	-0.310995
108	8081645	C3orf52	0.667236	8.55017	3.72581	0.000982013	0.0597084	-0.673535
109	7928770	CDHR1	0.746065	9.55472	3.70542	0.00103445	0.0597084	-0.719878
110	7946323	OR5P2	0.853214	6.63648	3.45369	0.00195637	0.0683477	-1.28656
111	8142232	LAMB4	0.687867	9.35525	3.35564	0.00250036	0.0739757	-1.50411
112	7966448	TMEM116	0.608789	8.5284	3.31192	0.00278772	0.0762551	-1.60044
113	7997414	GAN	0.686734	10.2887	3.13657	0.00429541	0.0868817	-1.98224
114	7927529	MSMB	0.691702	5.63755	3.06575	0.00510461	0.0897399	-2.13415
115	8036787	FCGBP	0.586472	7.97583	3.00733	0.00588004	0.0937282	-2.25838
116	8127087	GSTA3	0.667762	6.37931	2.80635	0.00949688	0.11109	-2.67752
117	8162394	ASPN	0.706469	8.47439	2.68688	0.0125556	0.122988	-2.91997
118	8163437	SLC46A2	0.588909	8.63998	2.59364	0.0155609	0.130984	-3.10533
119	8083415	AADAC	1.02266	6.80716	2.47477	0.0203661	0.145719	-3.33637
120	8099255	PSAPL1	0.700977	9.3679	2.4339	0.022313	0.150333	-3.41436
121	7963479	KRT2	0.966267	11.9378	2.36356	0.0260698	0.160022	-3.54678
122	8044532	IL37	0.928077	9.69609	2.28621	0.0308627	0.173118	-3.68961
123	7961091	CLEC2A	0.611766	9.30751	2.22036	0.0355605	0.183851	-3.80883
124	7905563	LOR	0.780766	10.989	2.18228	0.0385638	0.191518	-3.87674
125	7981098	SERPINA12	0.710735	10.0046	2.13817	0.0423266	0.198503	-3.95443
126	7964927	TSPAN8	0.748134	6.7709	2.06778	0.0490149	0.212664	-4.07617
127	7908312	PRG4	0.829902	9.47523	2.03873	0.0520393	0.218321	-4.1256
128	8043468	IGKC	0.870123	6.37147	1.94307	0.0631973	0.240637	-4.28485
129	7920175	FLG2	0.770377	11.6436	1.62457	0.11663	0.329675	-4.77349
