# Supplementary material for: Pathway Analysis of Skin from Psoriasis Patients after Adalimumab Treatment Reveals New Early Events in the Anti-Inflammatory Mechanism of Anti-TNF-α
Source: PLoS One. 2016 Dec 22;11(12):e0167437. doi: 10.1371/journal.pone.0167437 (PMC5179238; doi:10.1371/journal.pone.0167437)
Supplement: S3 Table — Gene expression analysis on the Human Gene 1.0 ST Array was performed on ten paired punch biopsies from psoriatic patients. Data processing and analysis was done in R version 3.1.2 (2014-10-31). Background correction and normalisation of the RMA were conducted with the Affy package and gene expression analysis was conducted with the Limma package. Probe IDs were converted into gene symbols using the hugene10sttranscriptcluster.db package. All DEGs were corrected for multiple testing by Benjamini-Hochberg adjustment and a selection by a cut-off on +/- 0.58-log fold change (logFC) (+/- 1.5 fold changes) irrespective of p-values was performed. 10 significantly upregulated genes in lesional psoriatic skin compared with 14 days genes—all involved in the Cytokine-cytokine receptor pathway. (XLSX) [file pone.0167437.s003.xlsx]

## Sheet: S3 Table
	ProbeID	GeneSymbol	logFC	AveExpr	t	P.Value	adj.P.Val	B
1	8006594	CCL18	0.99741	8.77607	3.01283	0.00580259	0.0125785	-2.97449
2	8160879	CCL19	0.530146	9.17949	2.00547	0.0557039	0.090959	-5.04372
3	8048864	CCL20	2.0902	6.96607	5.4528	1.1106e-05	5.85114e-05	3.12354
4	8101126	CXCL10	1.69676	8.64684	4.21694	0.00027688	0.000888369	-0.0441363
5	8095680	CXCL8	2.6896	7.75446	5.58554	7.88685e-06	4.38622e-05	3.46275
6	8101118	CXCL9	1.53423	7.86906	4.75594	6.79638e-05	0.000267311	1.33398
7	7909250	IL19	1.93175	6.55041	3.98588	0.000503663	0.00149814	-0.627543
8	8054712	IL1A	0.72811	6.49399	2.93517	0.00699376	0.0148175	-3.15035
9	8054722	IL1B	1.73766	6.94966	5.13405	2.53744e-05	0.00011632	2.30597
10	7909261	IL20	1.32552	6.70504	4.37218	0.000184903	0.000624942	0.350895
