# Supplementary material for: Pathway Analysis of Skin from Psoriasis Patients after Adalimumab Treatment Reveals New Early Events in the Anti-Inflammatory Mechanism of Anti-TNF-α
Source: PLoS One. 2016 Dec 22;11(12):e0167437. doi: 10.1371/journal.pone.0167437 (PMC5179238; doi:10.1371/journal.pone.0167437)
Supplement: S4 Table — Gene expression analysis on the Human Gene 1.0 ST Array was performed on ten paired punch biopsies from psoriatic patients. Probe IDs were converted into gene symbols using the hugene10sttranscriptcluster.db package. (XLSX) [file pone.0167437.s004.xlsx]

## Sheet: S4 Table
Gene symbol	Gene description
ACVR1B	Activin A Receptor, Type IB
ACVR2	Activin A Receptor,
BMPR1A	Bone Morphogenetic Protein Receptor, Type IA
CCL13	Chemokine (C-C Motif) Ligand 13
CCL18	Chemokine (C-C Motif) Ligand 18
CCL19	Chemokine (C-C Motif) Ligand 19
CCL20	Chemokine (C-C Motif) Ligand 20
CCL21	Chemokine (C-C Motif) Ligand 21
CCL22	Chemokine (C-C Motif) Ligand 22
CCL28	Chemokine (C-C Motif) Ligand 28
CCL3	Chemokine (C-C Motif) Ligand 3
CCL5	Chemokine (C-C Motif) Ligand 5
CCL8	Chemokine (C-C Motif) Ligand 8
CCR1	Chemokine (C-C Motif) Receptor 1
CCR2	Chemokine (C-C Motif) Receptor 2
CCR4	Chemokine (C-C Motif) Receptor 4
CCR7	Chemokine (C-C Motif) Receptor 7
CSF1	Colony Stimulating Factor 1
CSF1R	Colony Stimulating Factor 1 Receptor
CSF2RAColony Stimulating Factor 2 Receptor, Alpha,
CSF2RB	Colony Stimulating Factor 2 Receptor, Beta
CSF3R	Colony Stimulating Factor 3 Receptor
CX3CR1	Chemokine (C-X3-C Motif) Receptor 1
CXCL1	Chemokine (C-X-C Motif) Ligand 1
CXCL10	Chemokine (C-X-C Motif) Ligand 10
CXCL11	Chemokine (C-X-C Motif) Ligand 11
CXCL12	Chemokine (C-X-C Motif) Ligand 12
CXCL13	Chemokine (C-X-C Motif) Ligand 13
CXCL16	Chemokine (C-X-C Motif) Ligand 16
CXCL2	Chemokine (C-X-C Motif) Ligand 2
CXCL9	Chemokine (C-X-C Motif) Ligand 9
CXCR4	Chemokine (C-X-C Motif) Receptor 4
CXL1	Chemokine (C Motif) Ligand 1
EGFR	Epidermal Growth Factor Receptor
FLT1	Fms-Related Tyrosine Kinase 1
FLT3	Fms-Related Tyrosine Kinase 3
GHR	Growth Hormone Receptor
IL11RA	Interleukin 11 Receptor, Alpha
IL12	Interlukin 12
IL12RB	Interleukin 12 Receptor, Beta
IL12RB2	Interleukin 12 Receptor, Beta 2
IL13RA1	Interleukin 13 Receptor, Alpha 1
IL17A	Interleukin 17A
IL17R	Interleukin 17 Receptor
IL-18	Interleukin 18
IL-19	Interleukin 19
IL-1A	Interleukin 1A
IL-1B	Interleukin 1B
IL-20	Interleukin 20
IL20RB	Interleukin 20 Receptor Beta
IL23A	Interlukin 23A
IL2RA	Interleukin 2 Receptor, Alpha
IL2RG	Interleukin 2 Receptor, Gamma
IL4R	Interleukin 4 Receptor
IL6	Interlukin 6
IL8	Interleukin 8
IL8RA	Interleukin 8 Receptor Alpha
IL8RB	Interleukin 8 Receptor Beta
KIT	V-Kit Hardy-Zuckerman 4 Feline Sarcoma Viral Oncogene Homolog
LIFR	Leukemia Inhibitory Factor Receptor Alpha
MET	MET Proto-Oncogene, Receptor Tyrosine Kinase
OSM	Oncostatin M
OSMR	Oncostatin M Receptor
PDGFA	Platelet-Derived Growth Factor Alpha Polypeptide
PDGFB	Platelet-Derived Growth Factor Beta Polypeptide
PDGFC	Platelet Derived Growth Factor C
PDGFRB	Platelet-Derived Growth Factor Receptor, Beta Polypeptide
PRLR	Prolactin Receptor
SF10A	Stoltzfus Blood Group 10A
SF10B	Stoltzfus Blood Group 10B
SF12A	Stoltzfus Blood Group 12A
SF19	Stoltzfus Blood Group 19
SF1B	Stoltzfus Blood Group 1B
SF21	Stoltzfus Blood Group 21
SF25	Stoltzfus Blood Group 25
SF7	Stoltzfus Blood Group 7
SF9	Stoltzfus Blood Group 9
TGFB1	Transforming Growth Factor, Beta 1
TGFB2	Transforming Growth Factor, Beta
TGFB2R	Transforming Growth Factor, Beta, receptor
TNFSF10	Tumor Necrosis Factor (Ligand) Superfamily, Member 10
VEGFA	Vascular Endothelial Growth Factor A
XCR1	Chemokine (C Motif) Receptor 1
XEDAR	X-linked ectodermal dysplasia receptor
